# Supplementary material for: Metal Carbide as A Light‐Harvesting and Anticoking Catalysis Support for Dry Reforming of Methane
Source: Glob Chall. 2019 Oct 3;4(1):1900067. doi: 10.1002/gch2.201900067 (PMC6957020; doi:10.1002/gch2.201900067)
Supplement: Supplementary file 2 — Supplementary [file GCH2-4-1900067-s002.xlsx]

## Sheet: NiTaCXRD
	還元処理後
	5	1573
	5.02	851
	5.04	809
	5.06	948
	5.08	991
	5.1	496
	5.12	413
	5.14	645
	5.16	675
	5.18	458
	5.2	611
	5.22	429
	5.24	625
	5.26	456
	5.28	945
	5.3	574
	5.32	719
	5.34	598
	5.36	606
	5.38	408
	5.4	707
	5.42	689
	5.44	830
	5.46	775
	5.48	551
	5.5	646
	5.52	622
	5.54	860
	5.56	706
	5.58	945
	5.6	664
	5.62	322
	5.64	972
	5.66	711
	5.68	949
	5.7	691
	5.72	705
	5.74	873
	5.76	694
	5.78	861
	5.8	797
	5.82	921
	5.84	603
	5.86	495
	5.88	534
	5.9	483
	5.92	638
	5.94	569
	5.96	842
	5.98	724
	6	431
	6.02	606
	6.04	695
	6.06	552
	6.08	858
	6.1	811
	6.12	595
	6.14	537
	6.16	680
	6.18	932
	6.2	636
	6.22	558
	6.24	574
	6.26	537
	6.28	769
	6.3	824
	6.32	461
	6.34	738
	6.36	698
	6.38	757
	6.4	976
	6.42	365
	6.44	616
	6.46	851
	6.48	654
	6.5	1023
	6.52	912
	6.54	829
	6.56	841
	6.58	828
	6.6	781
	6.62	588
	6.64	1092
	6.66	425
	6.68	595
	6.7	836
	6.72	666
	6.74	681
	6.76	927
	6.78	739
	6.8	787
	6.82	931
	6.84	715
	6.86	770
	6.88	788
	6.9	580
	6.92	756
	6.94	736
	6.96	469
	6.98	353
	7	620
	7.02	687
	7.04	660
	7.06	797
	7.08	727
	7.1	725
	7.12	594
	7.14	506
	7.16	657
	7.18	896
	7.2	1058
	7.22	434
	7.24	521
	7.26	822
	7.28	827
	7.3	479
	7.32	764
	7.34	585
	7.36	709
	7.38	794
	7.4	863
	7.42	661
	7.44	686
	7.46	647
	7.48	638
	7.5	606
	7.52	744
	7.54	672
	7.56	633
	7.58	512
	7.6	713
	7.62	806
	7.64	826
	7.66	657
	7.68	465
	7.7	762
	7.72	931
	7.74	642
	7.76	737
	7.78	959
	7.8	812
	7.82	1125
	7.84	847
	7.86	1020
	7.88	882
	7.9	665
	7.92	661
	7.94	849
	7.96	591
	7.98	899
	8	650
	8.02	797
	8.04	733
	8.06	927
	8.08	554
	8.1	600
	8.12	884
	8.14	854
	8.16	1019
	8.18	942
	8.2	795
	8.22	699
	8.24	1002
	8.26	682
	8.28	631
	8.3	833
	8.32	841
	8.34	758
	8.36	615
	8.38	856
	8.4	1028
	8.42	757
	8.44	866
	8.46	788
	8.48	875
	8.5	503
	8.52	715
	8.54	929
	8.56	849
	8.58	804
	8.6	865
	8.62	641
	8.64	848
	8.66	639
	8.68	660
	8.7	810
	8.72	614
	8.74	716
	8.76	903
	8.78	739
	8.8	593
	8.82	726
	8.84	757
	8.86	799
	8.88	937
	8.9	583
	8.92	501
	8.94	847
	8.96	926
	8.98	894
	9	759
	9.02	631
	9.04	561
	9.06	903
	9.08	736
	9.1	738
	9.12	942
	9.14	763
	9.16	837
	9.18	912
	9.2	833
	9.22	1135
	9.24	842
	9.26	642
	9.28	1031
	9.3	701
	9.32	895
	9.34	863
	9.36	987
	9.38	911
	9.4	756
	9.42	860
	9.44	546
	9.46	1259
	9.48	857
	9.5	647
	9.52	743
	9.54	838
	9.56	774
	9.58	722
	9.6	654
	9.62	793
	9.64	595
	9.66	837
	9.68	845
	9.7	664
	9.72	722
	9.74	835
	9.76	566
	9.78	634
	9.8	713
	9.82	922
	9.84	647
	9.86	1021
	9.88	586
	9.9	1048
	9.92	713
	9.94	875
	9.96	929
	9.98	981
	10	1030
	10.02	878
	10.04	949
	10.06	711
	10.08	738
	10.1	818
	10.12	689
	10.14	860
	10.16	985
	10.18	810
	10.2	898
	10.22	652
	10.24	1121
	10.26	1016
	10.28	828
	10.3	892
	10.32	665
	10.34	720
	10.36	902
	10.38	773
	10.4	875
	10.42	718
	10.44	650
	10.46	1097
	10.48	851
	10.5	765
	10.52	892
	10.54	994
	10.56	971
	10.58	812
	10.6	874
	10.62	974
	10.64	956
	10.66	782
	10.68	766
	10.7	750
	10.72	814
	10.74	968
	10.76	902
	10.78	653
	10.8	906
	10.82	875
	10.84	980
	10.86	805
	10.88	710
	10.9	638
	10.92	799
	10.94	1015
	10.96	844
	10.98	918
	11	959
	11.02	916
	11.04	642
	11.06	919
	11.08	885
	11.1	936
	11.12	943
	11.14	862
	11.16	999
	11.18	705
	11.2	982
	11.22	831
	11.24	849
	11.26	816
	11.28	878
	11.3	1001
	11.32	840
	11.34	1203
	11.36	1019
	11.38	820
	11.4	916
	11.42	873
	11.44	823
	11.46	936
	11.48	769
	11.5	949
	11.52	950
	11.54	723
	11.56	814
	11.58	894
	11.6	774
	11.62	1004
	11.64	928
	11.66	956
	11.68	965
	11.7	974
	11.72	1124
	11.74	977
	11.76	1003
	11.78	788
	11.8	529
	11.82	971
	11.84	961
	11.86	929
	11.88	1132
	11.9	806
	11.92	848
	11.94	879
	11.96	1013
	11.98	949
	12	1081
	12.02	997
	12.04	964
	12.06	814
	12.08	842
	12.1	857
	12.12	809
	12.14	940
	12.16	859
	12.18	842
	12.2	843
	12.22	834
	12.24	846
	12.26	957
	12.28	1005
	12.3	967
	12.32	846
	12.34	987
	12.36	814
	12.38	961
	12.4	798
	12.42	744
	12.44	1017
	12.46	770
	12.48	908
	12.5	827
	12.52	796
	12.54	912
	12.56	1090
	12.58	827
	12.6	785
	12.62	1067
	12.64	967
	12.66	1272
	12.68	1187
	12.7	1026
	12.72	923
	12.74	947
	12.76	981
	12.78	1089
	12.8	903
	12.82	821
	12.84	966
	12.86	720
	12.88	866
	12.9	1042
	12.92	1052
	12.94	921
	12.96	1005
	12.98	950
	13	899
	13.02	946
	13.04	872
	13.06	1092
	13.08	894
	13.1	740
	13.12	605
	13.14	848
	13.16	921
	13.18	1014
	13.2	971
	13.22	943
	13.24	672
	13.26	1085
	13.28	993
	13.3	960
	13.32	1136
	13.34	857
	13.36	1015
	13.38	758
	13.4	831
	13.42	1005
	13.44	891
	13.46	867
	13.48	979
	13.5	981
	13.52	708
	13.54	1068
	13.56	1066
	13.58	820
	13.6	923
	13.62	743
	13.64	857
	13.66	877
	13.68	532
	13.7	909
	13.72	900
	13.74	987
	13.76	798
	13.78	830
	13.8	986
	13.82	864
	13.84	991
	13.86	1110
	13.88	817
	13.9	882
	13.92	882
	13.94	899
	13.96	902
	13.98	1121
	14	899
	14.02	1002
	14.04	1007
	14.06	921
	14.08	685
	14.1	994
	14.12	829
	14.14	939
	14.16	902
	14.18	935
	14.2	984
	14.22	1084
	14.24	1171
	14.26	928
	14.28	985
	14.3	1012
	14.32	923
	14.34	828
	14.36	878
	14.38	796
	14.4	981
	14.42	880
	14.44	924
	14.46	921
	14.48	1010
	14.5	944
	14.52	1069
	14.54	1187
	14.56	1066
	14.58	839
	14.6	905
	14.62	959
	14.64	809
	14.66	912
	14.68	868
	14.7	1050
	14.72	1100
	14.74	951
	14.76	955
	14.78	1167
	14.8	964
	14.82	1003
	14.84	1063
	14.86	735
	14.88	991
	14.9	906
	14.92	845
	14.94	874
	14.96	653
	14.98	781
	15	724
	15.02	854
	15.04	926
	15.06	1086
	15.08	834
	15.1	973
	15.12	1074
	15.14	887
	15.16	952
	15.18	769
	15.2	907
	15.22	857
	15.24	947
	15.26	768
	15.28	954
	15.3	957
	15.32	830
	15.34	1142
	15.36	917
	15.38	926
	15.4	890
	15.42	914
	15.44	825
	15.46	949
	15.48	905
	15.5	1193
	15.52	953
	15.54	1060
	15.56	1074
	15.58	1060
	15.6	1068
	15.62	995
	15.64	990
	15.66	881
	15.68	1029
	15.7	783
	15.72	829
	15.74	1048
	15.76	701
	15.78	1114
	15.8	938
	15.82	832
	15.84	917
	15.86	994
	15.88	938
	15.9	755
	15.92	971
	15.94	680
	15.96	884
	15.98	915
	16	876
	16.02	708
	16.04	900
	16.06	1061
	16.08	926
	16.1	888
	16.12	981
	16.14	879
	16.16	925
	16.18	1101
	16.2	860
	16.22	1039
	16.24	872
	16.26	936
	16.28	1128
	16.3	988
	16.32	1005
	16.34	913
	16.36	961
	16.38	781
	16.4	1000
	16.42	913
	16.44	941
	16.46	907
	16.48	886
	16.5	978
	16.52	929
	16.54	726
	16.56	1146
	16.58	917
	16.6	819
	16.62	842
	16.64	859
	16.66	979
	16.68	932
	16.7	979
	16.72	861
	16.74	781
	16.76	742
	16.78	730
	16.8	939
	16.82	989
	16.84	933
	16.86	863
	16.88	797
	16.9	1181
	16.92	953
	16.94	952
	16.96	956
	16.98	1048
	17	862
	17.02	877
	17.04	1110
	17.06	881
	17.08	814
	17.1	932
	17.12	1056
	17.14	866
	17.16	779
	17.18	981
	17.2	957
	17.22	1058
	17.24	830
	17.26	817
	17.28	966
	17.3	827
	17.32	960
	17.34	826
	17.36	796
	17.38	845
	17.4	893
	17.42	933
	17.44	982
	17.46	1070
	17.48	804
	17.5	957
	17.52	896
	17.54	912
	17.56	796
	17.58	873
	17.6	849
	17.62	919
	17.64	965
	17.66	885
	17.68	806
	17.7	716
	17.72	823
	17.74	844
	17.76	797
	17.78	771
	17.8	876
	17.82	815
	17.84	895
	17.86	864
	17.88	683
	17.9	784
	17.92	873
	17.94	723
	17.96	972
	17.98	762
	18	955
	18.02	923
	18.04	996
	18.06	803
	18.08	946
	18.1	1034
	18.12	928
	18.14	729
	18.16	940
	18.18	852
	18.2	1008
	18.22	845
	18.24	821
	18.26	841
	18.28	935
	18.3	854
	18.32	885
	18.34	905
	18.36	715
	18.38	814
	18.4	833
	18.42	819
	18.44	837
	18.46	768
	18.48	951
	18.5	771
	18.52	892
	18.54	707
	18.56	988
	18.58	705
	18.6	870
	18.62	829
	18.64	903
	18.66	859
	18.68	972
	18.7	906
	18.72	843
	18.74	712
	18.76	929
	18.78	786
	18.8	850
	18.82	697
	18.84	800
	18.86	683
	18.88	758
	18.9	845
	18.92	778
	18.94	842
	18.96	835
	18.98	884
	19	903
	19.02	703
	19.04	833
	19.06	745
	19.08	871
	19.1	810
	19.12	787
	19.14	746
	19.16	604
	19.18	899
	19.2	904
	19.22	831
	19.24	726
	19.26	768
	19.28	863
	19.3	769
	19.32	832
	19.34	668
	19.36	760
	19.38	653
	19.4	667
	19.42	783
	19.44	818
	19.46	778
	19.48	593
	19.5	732
	19.52	776
	19.54	777
	19.56	744
	19.58	796
	19.6	818
	19.62	680
	19.64	863
	19.66	759
	19.68	761
	19.7	779
	19.72	724
	19.74	733
	19.76	723
	19.78	734
	19.8	702
	19.82	819
	19.84	831
	19.86	719
	19.88	631
	19.9	729
	19.92	707
	19.94	757
	19.96	599
	19.98	610
	20	660
	20.02	708
	20.04	819
	20.06	621
	20.08	641
	20.1	420
	20.12	773
	20.14	750
	20.16	880
	20.18	742
	20.2	717
	20.22	806
	20.24	732
	20.26	667
	20.28	746
	20.3	595
	20.32	735
	20.34	775
	20.36	705
	20.38	586
	20.4	604
	20.42	643
	20.44	659
	20.46	766
	20.48	773
	20.5	790
	20.52	800
	20.54	742
	20.56	604
	20.58	619
	20.6	719
	20.62	612
	20.64	682
	20.66	782
	20.68	628
	20.7	548
	20.72	634
	20.74	642
	20.76	566
	20.78	554
	20.8	649
	20.82	599
	20.84	679
	20.86	772
	20.88	678
	20.9	677
	20.92	547
	20.94	640
	20.96	579
	20.98	578
	21	544
	21.02	670
	21.04	574
	21.06	611
	21.08	815
	21.1	671
	21.12	606
	21.14	655
	21.16	591
	21.18	333
	21.2	541
	21.22	532
	21.24	663
	21.26	601
	21.28	715
	21.3	607
	21.32	597
	21.34	677
	21.36	534
	21.38	649
	21.4	871
	21.42	799
	21.44	504
	21.46	589
	21.48	673
	21.5	584
	21.52	675
	21.54	584
	21.56	634
	21.58	703
	21.6	722
	21.62	566
	21.64	559
	21.66	435
	21.68	541
	21.7	556
	21.72	628
	21.74	568
	21.76	567
	21.78	699
	21.8	584
	21.82	632
	21.84	713
	21.86	635
	21.88	585
	21.9	577
	21.92	527
	21.94	468
	21.96	456
	21.98	553
	22	606
	22.02	620
	22.04	558
	22.06	507
	22.08	463
	22.1	677
	22.12	550
	22.14	645
	22.16	621
	22.18	629
	22.2	547
	22.22	617
	22.24	559
	22.26	648
	22.28	578
	22.3	596
	22.32	669
	22.34	656
	22.36	527
	22.38	585
	22.4	532
	22.42	572
	22.44	483
	22.46	544
	22.48	648
	22.5	610
	22.52	581
	22.54	670
	22.56	644
	22.58	647
	22.6	609
	22.62	579
	22.64	555
	22.66	744
	22.68	681
	22.7	671
	22.72	757
	22.74	779
	22.76	776
	22.78	651
	22.8	803
	22.82	660
	22.84	605
	22.86	689
	22.88	720
	22.9	713
	22.92	610
	22.94	589
	22.96	625
	22.98	511
	23	410
	23.02	381
	23.04	540
	23.06	422
	23.08	431
	23.1	392
	23.12	475
	23.14	481
	23.16	532
	23.18	630
	23.2	687
	23.22	405
	23.24	506
	23.26	523
	23.28	579
	23.3	577
	23.32	574
	23.34	512
	23.36	666
	23.38	501
	23.4	525
	23.42	652
	23.44	485
	23.46	480
	23.48	504
	23.5	416
	23.52	554
	23.54	534
	23.56	535
	23.58	460
	23.6	527
	23.62	526
	23.64	347
	23.66	717
	23.68	451
	23.7	380
	23.72	672
	23.74	501
	23.76	628
	23.78	522
	23.8	676
	23.82	529
	23.84	499
	23.86	483
	23.88	545
	23.9	631
	23.92	520
	23.94	545
	23.96	472
	23.98	562
	24	573
	24.02	547
	24.04	583
	24.06	722
	24.08	641
	24.1	352
	24.12	473
	24.14	483
	24.16	603
	24.18	436
	24.2	486
	24.22	314
	24.24	305
	24.26	383
	24.28	413
	24.3	464
	24.32	284
	24.34	495
	24.36	466
	24.38	419
	24.4	522
	24.42	435
	24.44	550
	24.46	502
	24.48	514
	24.5	510
	24.52	445
	24.54	614
	24.56	373
	24.58	561
	24.6	479
	24.62	453
	24.64	433
	24.66	536
	24.68	438
	24.7	366
	24.72	481
	24.74	450
	24.76	434
	24.78	614
	24.8	566
	24.82	468
	24.84	524
	24.86	444
	24.88	498
	24.9	566
	24.92	541
	24.94	561
	24.96	488
	24.98	562
	25	398
	25.02	443
	25.04	351
	25.06	498
	25.08	481
	25.1	483
	25.12	528
	25.14	431
	25.16	473
	25.18	460
	25.2	593
	25.22	584
	25.24	367
	25.26	446
	25.28	551
	25.3	564
	25.32	512
	25.34	514
	25.36	475
	25.38	494
	25.4	507
	25.42	420
	25.44	498
	25.46	452
	25.48	458
	25.5	564
	25.52	439
	25.54	418
	25.56	463
	25.58	463
	25.6	409
	25.62	484
	25.64	419
	25.66	390
	25.68	527
	25.7	299
	25.72	492
	25.74	375
	25.76	499
	25.78	528
	25.8	411
	25.82	391
	25.84	472
	25.86	391
	25.88	410
	25.9	466
	25.92	307
	25.94	462
	25.96	318
	25.98	394
	26	421
	26.02	479
	26.04	503
	26.06	415
	26.08	302
	26.1	541
	26.12	632
	26.14	478
	26.16	483
	26.18	375
	26.2	425
	26.22	400
	26.24	505
	26.26	363
	26.28	412
	26.3	548
	26.32	362
	26.34	513
	26.36	482
	26.38	344
	26.4	404
	26.42	350
	26.44	451
	26.46	497
	26.48	576
	26.5	438
	26.52	415
	26.54	381
	26.56	340
	26.58	360
	26.6	253
	26.62	456
	26.64	360
	26.66	279
	26.68	307
	26.7	403
	26.72	465
	26.74	467
	26.76	354
	26.78	484
	26.8	275
	26.82	449
	26.84	336
	26.86	403
	26.88	244
	26.9	334
	26.92	288
	26.94	431
	26.96	325
	26.98	317
	27	362
	27.02	409
	27.04	307
	27.06	346
	27.08	328
	27.1	402
	27.12	302
	27.14	181
	27.16	202
	27.18	306
	27.2	345
	27.22	167
	27.24	131
	27.26	185
	27.28	171
	27.3	141
	27.32	171
	27.34	70
	27.36	93
	27.38	215
	27.4	200
	27.42	232
	27.44	281
	27.46	264
	27.48	430
	27.5	336
	27.52	337
	27.54	258
	27.56	273
	27.58	247
	27.6	276
	27.62	448
	27.64	307
	27.66	322
	27.68	392
	27.7	257
	27.72	386
	27.74	325
	27.76	274
	27.78	391
	27.8	409
	27.82	211
	27.84	178
	27.86	259
	27.88	91
	27.9	248
	27.92	58
	27.94	175
	27.96	99
	27.98	100
	28	256
	28.02	387
	28.04	323
	28.06	189
	28.08	284
	28.1	364
	28.12	434
	28.14	487
	28.16	582
	28.18	414
	28.2	699
	28.22	522
	28.24	469
	28.26	396
	28.28	450
	28.3	406
	28.32	468
	28.34	432
	28.36	427
	28.38	321
	28.4	382
	28.42	360
	28.44	421
	28.46	458
	28.48	485
	28.5	489
	28.52	481
	28.54	389
	28.56	380
	28.58	405
	28.6	400
	28.62	450
	28.64	416
	28.66	328
	28.68	446
	28.7	427
	28.72	513
	28.74	488
	28.76	413
	28.78	474
	28.8	350
	28.82	408
	28.84	299
	28.86	443
	28.88	414
	28.9	333
	28.92	307
	28.94	179
	28.96	246
	28.98	356
	29	329
	29.02	327
	29.04	216
	29.06	293
	29.08	411
	29.1	337
	29.12	454
	29.14	399
	29.16	368
	29.18	502
	29.2	347
	29.22	351
	29.24	419
	29.26	398
	29.28	373
	29.3	452
	29.32	432
	29.34	304
	29.36	488
	29.38	444
	29.4	434
	29.42	355
	29.44	380
	29.46	340
	29.48	264
	29.5	470
	29.52	350
	29.54	414
	29.56	346
	29.58	452
	29.6	368
	29.62	328
	29.64	408
	29.66	332
	29.68	430
	29.7	429
	29.72	493
	29.74	436
	29.76	488
	29.78	410
	29.8	470
	29.82	240
	29.84	371
	29.86	514
	29.88	343
	29.9	452
	29.92	361
	29.94	341
	29.96	355
	29.98	358
	30	293
	30.02	342
	30.04	247
	30.06	410
	30.08	512
	30.1	384
	30.12	327
	30.14	326
	30.16	371
	30.18	428
	30.2	396
	30.22	338
	30.24	321
	30.26	374
	30.28	312
	30.3	239
	30.32	351
	30.34	384
	30.36	306
	30.38	260
	30.4	408
	30.42	355
	30.44	335
	30.46	366
	30.48	414
	30.5	346
	30.52	246
	30.54	318
	30.56	244
	30.58	314
	30.6	248
	30.62	296
	30.64	176
	30.66	368
	30.68	361
	30.7	333
	30.72	476
	30.74	476
	30.76	537
	30.78	471
	30.8	524
	30.82	539
	30.84	578
	30.86	678
	30.88	493
	30.9	435
	30.92	356
	30.94	453
	30.96	415
	30.98	603
	31	451
	31.02	369
	31.04	415
	31.06	449
	31.08	437
	31.1	451
	31.12	354
	31.14	412
	31.16	382
	31.18	353
	31.2	391
	31.22	428
	31.24	451
	31.26	526
	31.28	512
	31.3	461
	31.32	364
	31.34	387
	31.36	291
	31.38	389
	31.4	510
	31.42	370
	31.44	399
	31.46	459
	31.48	451
	31.5	378
	31.52	281
	31.54	389
	31.56	356
	31.58	322
	31.6	310
	31.62	483
	31.64	373
	31.66	351
	31.68	382
	31.7	271
	31.72	416
	31.74	420
	31.76	381
	31.78	339
	31.8	353
	31.82	345
	31.84	357
	31.86	381
	31.88	383
	31.9	325
	31.92	357
	31.94	303
	31.96	268
	31.98	239
	32	358
	32.02	309
	32.04	317
	32.06	117
	32.08	397
	32.1	293
	32.12	341
	32.14	311
	32.16	349
	32.18	263
	32.2	323
	32.22	361
	32.24	298
	32.26	375
	32.28	375
	32.3	334
	32.32	317
	32.34	265
	32.36	327
	32.38	284
	32.4	287
	32.42	393
	32.44	283
	32.46	300
	32.48	286
	32.5	375
	32.52	381
	32.54	349
	32.56	317
	32.58	386
	32.6	396
	32.62	329
	32.64	296
	32.66	368
	32.68	353
	32.7	310
	32.72	403
	32.74	363
	32.76	362
	32.78	352
	32.8	380
	32.82	454
	32.84	474
	32.86	243
	32.88	408
	32.9	355
	32.92	328
	32.94	290
	32.96	250
	32.98	359
	33	242
	33.02	332
	33.04	226
	33.06	289
	33.08	251
	33.1	305
	33.12	261
	33.14	278
	33.16	219
	33.18	348
	33.2	292
	33.22	383
	33.24	332
	33.26	312
	33.28	205
	33.3	340
	33.32	282
	33.34	298
	33.36	344
	33.38	363
	33.4	325
	33.42	349
	33.44	521
	33.46	351
	33.48	475
	33.5	470
	33.52	384
	33.54	460
	33.56	588
	33.58	448
	33.6	411
	33.62	336
	33.64	422
	33.66	489
	33.68	455
	33.7	388
	33.72	406
	33.74	460
	33.76	424
	33.78	471
	33.8	528
	33.82	491
	33.84	502
	33.86	426
	33.88	572
	33.9	477
	33.92	530
	33.94	416
	33.96	485
	33.98	538
	34	548
	34.02	544
	34.04	504
	34.06	491
	34.08	567
	34.1	522
	34.12	577
	34.14	547
	34.16	610
	34.18	626
	34.2	717
	34.22	719
	34.24	664
	34.26	843
	34.28	778
	34.3	944
	34.32	1072
	34.34	1100
	34.36	1173
	34.38	1278
	34.4	1451
	34.42	1570
	34.44	1780
	34.46	1853
	34.48	2038
	34.5	2250
	34.52	2643
	34.54	3067
	34.56	3673
	34.58	4220
	34.6	5216
	34.62	6447
	34.64	8379
	34.66	11003
	34.68	14974
	34.7	17139
	34.72	13646
	34.74	10730
	34.76	10594
	34.78	11261
	34.8	10226
	34.82	7280
	34.84	5699
	34.86	4713
	34.88	4005
	34.9	3490
	34.92	3164
	34.94	2874
	34.96	2560
	34.98	2516
	35	2145
	35.02	1988
	35.04	1974
	35.06	1843
	35.08	1694
	35.1	1557
	35.12	1595
	35.14	1383
	35.16	1309
	35.18	1225
	35.2	1191
	35.22	1221
	35.24	1089
	35.26	966
	35.28	1080
	35.3	986
	35.32	961
	35.34	915
	35.36	927
	35.38	868
	35.4	786
	35.42	823
	35.44	903
	35.46	877
	35.48	718
	35.5	771
	35.52	803
	35.54	790
	35.56	793
	35.58	904
	35.6	591
	35.62	685
	35.64	655
	35.66	643
	35.68	639
	35.7	702
	35.72	702
	35.74	675
	35.76	557
	35.78	598
	35.8	568
	35.82	567
	35.84	596
	35.86	518
	35.88	509
	35.9	571
	35.92	456
	35.94	545
	35.96	524
	35.98	553
	36	581
	36.02	545
	36.04	444
	36.06	477
	36.08	516
	36.1	447
	36.12	388
	36.14	495
	36.16	434
	36.18	458
	36.2	457
	36.22	443
	36.24	456
	36.26	538
	36.28	326
	36.3	438
	36.32	427
	36.34	382
	36.36	368
	36.38	446
	36.4	412
	36.42	336
	36.44	516
	36.46	347
	36.48	392
	36.5	413
	36.52	505
	36.54	475
	36.56	502
	36.58	430
	36.6	515
	36.62	439
	36.64	422
	36.66	492
	36.68	379
	36.7	467
	36.72	258
	36.74	375
	36.76	327
	36.78	461
	36.8	409
	36.82	345
	36.84	410
	36.86	416
	36.88	246
	36.9	322
	36.92	319
	36.94	404
	36.96	309
	36.98	330
	37	303
	37.02	389
	37.04	440
	37.06	320
	37.08	391
	37.1	328
	37.12	300
	37.14	287
	37.16	323
	37.18	358
	37.2	378
	37.22	318
	37.24	329
	37.26	261
	37.28	320
	37.3	282
	37.32	383
	37.34	270
	37.36	268
	37.38	409
	37.4	288
	37.42	235
	37.44	228
	37.46	256
	37.48	300
	37.5	293
	37.52	302
	37.54	329
	37.56	252
	37.58	341
	37.6	283
	37.62	381
	37.64	363
	37.66	403
	37.68	296
	37.7	419
	37.72	254
	37.74	363
	37.76	341
	37.78	348
	37.8	296
	37.82	348
	37.84	351
	37.86	212
	37.88	329
	37.9	288
	37.92	311
	37.94	308
	37.96	311
	37.98	373
	38	345
	38.02	307
	38.04	274
	38.06	290
	38.08	376
	38.1	323
	38.12	324
	38.14	341
	38.16	384
	38.18	345
	38.2	353
	38.22	356
	38.24	322
	38.26	271
	38.28	282
	38.3	298
	38.32	240
	38.34	349
	38.36	277
	38.38	457
	38.4	345
	38.42	297
	38.44	443
	38.46	373
	38.48	330
	38.5	327
	38.52	258
	38.54	408
	38.56	330
	38.58	314
	38.6	325
	38.62	300
	38.64	353
	38.66	262
	38.68	354
	38.7	345
	38.72	300
	38.74	421
	38.76	345
	38.78	352
	38.8	350
	38.82	341
	38.84	316
	38.86	329
	38.88	372
	38.9	348
	38.92	328
	38.94	347
	38.96	306
	38.98	255
	39	301
	39.02	343
	39.04	334
	39.06	342
	39.08	395
	39.1	345
	39.12	269
	39.14	392
	39.16	372
	39.18	378
	39.2	324
	39.22	418
	39.24	391
	39.26	339
	39.28	295
	39.3	423
	39.32	467
	39.34	389
	39.36	372
	39.38	342
	39.4	343
	39.42	442
	39.44	317
	39.46	353
	39.48	409
	39.5	391
	39.52	427
	39.54	268
	39.56	464
	39.58	400
	39.6	391
	39.62	302
	39.64	418
	39.66	342
	39.68	374
	39.7	454
	39.72	449
	39.74	417
	39.76	409
	39.78	466
	39.8	526
	39.82	514
	39.84	479
	39.86	545
	39.88	585
	39.9	609
	39.92	619
	39.94	579
	39.96	842
	39.98	816
	40	724
	40.02	909
	40.04	969
	40.06	1033
	40.08	1313
	40.1	1409
	40.12	1681
	40.14	1697
	40.16	2165
	40.18	2472
	40.2	2997
	40.22	3673
	40.24	4795
	40.26	6362
	40.28	8696
	40.3	11270
	40.32	10664
	40.34	7809
	40.36	6719
	40.38	6731
	40.4	7584
	40.42	7281
	40.44	5498
	40.46	4104
	40.48	3349
	40.5	2887
	40.52	2380
	40.54	2096
	40.56	1897
	40.58	1720
	40.6	1622
	40.62	1516
	40.64	1305
	40.66	1188
	40.68	1053
	40.7	991
	40.72	968
	40.74	881
	40.76	785
	40.78	741
	40.8	724
	40.82	674
	40.84	563
	40.86	707
	40.88	670
	40.9	576
	40.92	597
	40.94	577
	40.96	544
	40.98	515
	41	456
	41.02	581
	41.04	506
	41.06	454
	41.08	489
	41.1	551
	41.12	509
	41.14	465
	41.16	445
	41.18	598
	41.2	470
	41.22	356
	41.24	459
	41.26	509
	41.28	527
	41.3	518
	41.32	535
	41.34	518
	41.36	505
	41.38	487
	41.4	476
	41.42	500
	41.44	529
	41.46	433
	41.48	400
	41.5	457
	41.52	486
	41.54	489
	41.56	425
	41.58	415
	41.6	415
	41.62	369
	41.64	334
	41.66	302
	41.68	367
	41.7	400
	41.72	319
	41.74	388
	41.76	293
	41.78	380
	41.8	339
	41.82	397
	41.84	315
	41.86	436
	41.88	347
	41.9	383
	41.92	364
	41.94	330
	41.96	335
	41.98	368
	42	412
	42.02	328
	42.04	302
	42.06	250
	42.08	276
	42.1	245
	42.12	348
	42.14	271
	42.16	291
	42.18	375
	42.2	356
	42.22	354
	42.24	292
	42.26	304
	42.28	332
	42.3	260
	42.32	378
	42.34	343
	42.36	319
	42.38	315
	42.4	319
	42.42	336
	42.44	225
	42.46	313
	42.48	403
	42.5	257
	42.52	232
	42.54	270
	42.56	240
	42.58	350
	42.6	247
	42.62	308
	42.64	313
	42.66	242
	42.68	271
	42.7	373
	42.72	236
	42.74	255
	42.76	233
	42.78	368
	42.8	335
	42.82	314
	42.84	288
	42.86	305
	42.88	303
	42.9	278
	42.92	335
	42.94	278
	42.96	253
	42.98	243
	43	332
	43.02	307
	43.04	388
	43.06	364
	43.08	285
	43.1	319
	43.12	326
	43.14	317
	43.16	341
	43.18	305
	43.2	361
	43.22	232
	43.24	235
	43.26	267
	43.28	368
	43.3	250
	43.32	414
	43.34	419
	43.36	269
	43.38	264
	43.4	261
	43.42	289
	43.44	341
	43.46	220
	43.48	313
	43.5	195
	43.52	241
	43.54	284
	43.56	383
	43.58	283
	43.6	242
	43.62	283
	43.64	291
	43.66	359
	43.68	304
	43.7	352
	43.72	347
	43.74	244
	43.76	320
	43.78	277
	43.8	266
	43.82	357
	43.84	260
	43.86	249
	43.88	279
	43.9	322
	43.92	251
	43.94	227
	43.96	275
	43.98	371
	44	283
	44.02	232
	44.04	341
	44.06	286
	44.08	243
	44.1	355
	44.12	286
	44.14	313
	44.16	326
	44.18	318
	44.2	281
	44.22	521
	44.24	416
	44.26	505
	44.28	584
	44.3	597
	44.32	753
	44.34	748
	44.36	589
	44.38	492
	44.4	484
	44.42	518
	44.44	489
	44.46	490
	44.48	524
	44.5	407
	44.52	437
	44.54	248
	44.56	352
	44.58	233
	44.6	327
	44.62	241
	44.64	265
	44.66	242
	44.68	355
	44.7	353
	44.72	223
	44.74	303
	44.76	197
	44.78	251
	44.8	198
	44.82	285
	44.84	274
	44.86	258
	44.88	261
	44.9	180
	44.92	265
	44.94	251
	44.96	180
[truncated: 1,252 more rows]

## Sheet: NiAl2O3XRD
	還元前
	3	23340
	3.02	22431
	3.04	21273
	3.06	20517
	3.08	19705
	3.1	19018
	3.12	18177
	3.14	17477
	3.16	16898
	3.18	16129
	3.2	15857
	3.22	15255
	3.24	15060
	3.26	14393
	3.28	14053
	3.3	13634
	3.32	13334
	3.34	13356
	3.36	12871
	3.38	12469
	3.4	12245
	3.42	12173
	3.44	12009
	3.46	11889
	3.48	11774
	3.5	11657
	3.52	11749
	3.54	11225
	3.56	11141
	3.58	11088
	3.6	11087
	3.62	11149
	3.64	10877
	3.66	10741
	3.68	10831
	3.7	10680
	3.72	10707
	3.74	10587
	3.76	10489
	3.78	10448
	3.8	10373
	3.82	10317
	3.84	10306
	3.86	10179
	3.88	10294
	3.9	9995
	3.92	10268
	3.94	9908
	3.96	9925
	3.98	9845
	4	9883
	4.02	9834
	4.04	9503
	4.06	9682
	4.08	9727
	4.1	9559
	4.12	9705
	4.14	9718
	4.16	9566
	4.18	9311
	4.2	9362
	4.22	9256
	4.24	9440
	4.26	9166
	4.28	9275
	4.3	9194
	4.32	9098
	4.34	9087
	4.36	9128
	4.38	8870
	4.4	8878
	4.42	8970
	4.44	8905
	4.46	8697
	4.48	8945
	4.5	8798
	4.52	8860
	4.54	8704
	4.56	8629
	4.58	8639
	4.6	8550
	4.62	8498
	4.64	8508
	4.66	8404
	4.68	8307
	4.7	8570
	4.72	8393
	4.74	8383
	4.76	8154
	4.78	8270
	4.8	8165
	4.82	8153
	4.84	8072
	4.86	8119
	4.88	8058
	4.9	8051
	4.92	7920
	4.94	8021
	4.96	7977
	4.98	7853
	5	7930
	5.02	7947
	5.04	7771
	5.06	7864
	5.08	7821
	5.1	7793
	5.12	7747
	5.14	7681
	5.16	7838
	5.18	7813
	5.2	7955
	5.22	7500
	5.24	7600
	5.26	7520
	5.28	7605
	5.3	7636
	5.32	7517
	5.34	7411
	5.36	7601
	5.38	7450
	5.4	7440
	5.42	7363
	5.44	7413
	5.46	7358
	5.48	7284
	5.5	7415
	5.52	7419
	5.54	7247
	5.56	7237
	5.58	7203
	5.6	7207
	5.62	7060
	5.64	7090
	5.66	7032
	5.68	7049
	5.7	6989
	5.72	6941
	5.74	6953
	5.76	6989
	5.78	6995
	5.8	6905
	5.82	6920
	5.84	6887
	5.86	6937
	5.88	6968
	5.9	6920
	5.92	6762
	5.94	6611
	5.96	6765
	5.98	6817
	6	6717
	6.02	6714
	6.04	6807
	6.06	6735
	6.08	6534
	6.1	6669
	6.12	6691
	6.14	6658
	6.16	6801
	6.18	6476
	6.2	6509
	6.22	6511
	6.24	6529
	6.26	6525
	6.28	6675
	6.3	6551
	6.32	6526
	6.34	6442
	6.36	6410
	6.38	6393
	6.4	6503
	6.42	6435
	6.44	6411
	6.46	6261
	6.48	6374
	6.5	6274
	6.52	6307
	6.54	6272
	6.56	6188
	6.58	6399
	6.6	6132
	6.62	6248
	6.64	6246
	6.66	6268
	6.68	6200
	6.7	6068
	6.72	6138
	6.74	6035
	6.76	6060
	6.78	6050
	6.8	6021
	6.82	5994
	6.84	6140
	6.86	6091
	6.88	5924
	6.9	5991
	6.92	5962
	6.94	5920
	6.96	5975
	6.98	5966
	7	5898
	7.02	5754
	7.04	5862
	7.06	5940
	7.08	5866
	7.1	5687
	7.12	5793
	7.14	5816
	7.16	5837
	7.18	5645
	7.2	5779
	7.22	5685
	7.24	5751
	7.26	5782
	7.28	5796
	7.3	5728
	7.32	5760
	7.34	5651
	7.36	5679
	7.38	5725
	7.4	5634
	7.42	5628
	7.44	5655
	7.46	5683
	7.48	5544
	7.5	5513
	7.52	5554
	7.54	5677
	7.56	5583
	7.58	5506
	7.6	5515
	7.62	5558
	7.64	5550
	7.66	5487
	7.68	5471
	7.7	5471
	7.72	5425
	7.74	5362
	7.76	5243
	7.78	5327
	7.8	5452
	7.82	5296
	7.84	5389
	7.86	5321
	7.88	5244
	7.9	5312
	7.92	5228
	7.94	5315
	7.96	5199
	7.98	5148
	8	5256
	8.02	5213
	8.04	5090
	8.06	5082
	8.08	5187
	8.1	5241
	8.12	5124
	8.14	5117
	8.16	5145
	8.18	5062
	8.2	5105
	8.22	4972
	8.24	5044
	8.26	5010
	8.28	5006
	8.3	5061
	8.32	5069
	8.34	4980
	8.36	4911
	8.38	4977
	8.4	4972
	8.42	4928
	8.44	4918
	8.46	5051
	8.48	5005
	8.5	4969
	8.52	4898
	8.54	4771
	8.56	4751
	8.58	4885
	8.6	4859
	8.62	4871
	8.64	4827
	8.66	4834
	8.68	4811
	8.7	4849
	8.72	4861
	8.74	4688
	8.76	4634
	8.78	4846
	8.8	4822
	8.82	4780
	8.84	4726
	8.86	4853
	8.88	4753
	8.9	4625
	8.92	4710
	8.94	4741
	8.96	4658
	8.98	4645
	9	4695
	9.02	4670
	9.04	4664
	9.06	4610
	9.08	4528
	9.1	4521
	9.12	4664
	9.14	4676
	9.16	4592
	9.18	4477
	9.2	4576
	9.22	4529
	9.24	4498
	9.26	4458
	9.28	4468
	9.3	4426
	9.32	4533
	9.34	4525
	9.36	4510
	9.38	4416
	9.4	4494
	9.42	4390
	9.44	4479
	9.46	4463
	9.48	4336
	9.5	4439
	9.52	4384
	9.54	4270
	9.56	4482
	9.58	4378
	9.6	4309
	9.62	4435
	9.64	4268
	9.66	4199
	9.68	4260
	9.7	4291
	9.72	4289
	9.74	4249
	9.76	4278
	9.78	4199
	9.8	4195
	9.82	4277
	9.84	4198
	9.86	4153
	9.88	4281
	9.9	4104
	9.92	4180
	9.94	4227
	9.96	4159
	9.98	4149
	10	4264
	10.02	4148
	10.04	4104
	10.06	4064
	10.08	4105
	10.1	4053
	10.12	4077
	10.14	4003
	10.16	4066
	10.18	3986
	10.2	4107
	10.22	3946
	10.24	4013
	10.26	4053
	10.28	3964
	10.3	4081
	10.32	4009
	10.34	4013
	10.36	3940
	10.38	3961
	10.4	4022
	10.42	3986
	10.44	3966
	10.46	4026
	10.48	3878
	10.5	3957
	10.52	3882
	10.54	3908
	10.56	3856
	10.58	3927
	10.6	3697
	10.62	3840
	10.64	3741
	10.66	3844
	10.68	3751
	10.7	3807
	10.72	3778
	10.74	3868
	10.76	3814
	10.78	3721
	10.8	3818
	10.82	3667
	10.84	3783
	10.86	3774
	10.88	3737
	10.9	3676
	10.92	3675
	10.94	3761
	10.96	3659
	10.98	3629
	11	3618
	11.02	3724
	11.04	3786
	11.06	3740
	11.08	3718
	11.1	3670
	11.12	3716
	11.14	3607
	11.16	3525
	11.18	3627
	11.2	3655
	11.22	3631
	11.24	3615
	11.26	3631
	11.28	3636
	11.3	3638
	11.32	3659
	11.34	3553
	11.36	3682
	11.38	3578
	11.4	3581
	11.42	3511
	11.44	3569
	11.46	3563
	11.48	3633
	11.5	3568
	11.52	3599
	11.54	3579
	11.56	3588
	11.58	3553
	11.6	3676
	11.62	3514
	11.64	3570
	11.66	3542
	11.68	3404
	11.7	3489
	11.72	3420
	11.74	3460
	11.76	3458
	11.78	3500
	11.8	3444
	11.82	3480
	11.84	3364
	11.86	3436
	11.88	3320
	11.9	3394
	11.92	3382
	11.94	3374
	11.96	3325
	11.98	3305
	12	3367
	12.02	3298
	12.04	3263
	12.06	3357
	12.08	3235
	12.1	3328
	12.12	3264
	12.14	3276
	12.16	3216
	12.18	3316
	12.2	3310
	12.22	3354
	12.24	3199
	12.26	3206
	12.28	3238
	12.3	3283
	12.32	3232
	12.34	3333
	12.36	3207
	12.38	3233
	12.4	3183
	12.42	3197
	12.44	3059
	12.46	3103
	12.48	3129
	12.5	3117
	12.52	3156
	12.54	3150
	12.56	3111
	12.58	3058
	12.6	3198
	12.62	3209
	12.64	3085
	12.66	3112
	12.68	3079
	12.7	3175
	12.72	3044
	12.74	3060
	12.76	3065
	12.78	2951
	12.8	3042
	12.82	3021
	12.84	3075
	12.86	3064
	12.88	3071
	12.9	3096
	12.92	3031
	12.94	2971
	12.96	3017
	12.98	3103
	13	3046
	13.02	3013
	13.04	2997
	13.06	3126
	13.08	3053
	13.1	2966
	13.12	3054
	13.14	3042
	13.16	2970
	13.18	2958
	13.2	2930
	13.22	3008
	13.24	3020
	13.26	2977
	13.28	3025
	13.3	3036
	13.32	2921
	13.34	3020
	13.36	2988
	13.38	2994
	13.4	2994
	13.42	2998
	13.44	2914
	13.46	2923
	13.48	2929
	13.5	3082
	13.52	3056
	13.54	2890
	13.56	2910
	13.58	2871
	13.6	2979
	13.62	2987
	13.64	2956
	13.66	2988
	13.68	2994
	13.7	2973
	13.72	2920
	13.74	3029
	13.76	2953
	13.78	2976
	13.8	2907
	13.82	2809
	13.84	2776
	13.86	2820
	13.88	2828
	13.9	3003
	13.92	2979
	13.94	2889
	13.96	2897
	13.98	2842
	14	2864
	14.02	2882
	14.04	2884
	14.06	2908
	14.08	2913
	14.1	2841
	14.12	2849
	14.14	2878
	14.16	2840
	14.18	2790
	14.2	2730
	14.22	2826
	14.24	2871
	14.26	2783
	14.28	2808
	14.3	2803
	14.32	2751
	14.34	2732
	14.36	2799
	14.38	2845
	14.4	2729
	14.42	2769
	14.44	2813
	14.46	2789
	14.48	2739
	14.5	2697
	14.52	2796
	14.54	2722
	14.56	2649
	14.58	2783
	14.6	2694
	14.62	2669
	14.64	2748
	14.66	2742
	14.68	2691
	14.7	2678
	14.72	2653
	14.74	2716
	14.76	2789
	14.78	2741
	14.8	2738
	14.82	2694
	14.84	2732
	14.86	2819
	14.88	2720
	14.9	2711
	14.92	2752
	14.94	2749
	14.96	2793
	14.98	2769
	15	2731
	15.02	2752
	15.04	2764
	15.06	2703
	15.08	2715
	15.1	2635
	15.12	2737
	15.14	2735
	15.16	2692
	15.18	2695
	15.2	2662
	15.22	2599
	15.24	2658
	15.26	2620
	15.28	2626
	15.3	2575
	15.32	2662
	15.34	2625
	15.36	2658
	15.38	2639
	15.4	2563
	15.42	2717
	15.44	2652
	15.46	2577
	15.48	2634
	15.5	2693
	15.52	2700
	15.54	2542
	15.56	2538
	15.58	2697
	15.6	2594
	15.62	2476
	15.64	2490
	15.66	2567
	15.68	2558
	15.7	2579
	15.72	2613
	15.74	2605
	15.76	2592
	15.78	2599
	15.8	2535
	15.82	2561
	15.84	2537
	15.86	2528
	15.88	2581
	15.9	2502
	15.92	2526
	15.94	2521
	15.96	2487
	15.98	2560
	16	2558
	16.02	2562
	16.04	2521
	16.06	2557
	16.08	2464
	16.1	2470
	16.12	2488
	16.14	2476
	16.16	2468
	16.18	2501
	16.2	2455
	16.22	2403
	16.24	2458
	16.26	2469
	16.28	2561
	16.3	2416
	16.32	2496
	16.34	2469
	16.36	2462
	16.38	2483
	16.4	2456
	16.42	2437
	16.44	2533
	16.46	2533
	16.48	2476
	16.5	2477
	16.52	2419
	16.54	2404
	16.56	2430
	16.58	2426
	16.6	2438
	16.62	2428
	16.64	2465
	16.66	2418
	16.68	2415
	16.7	2378
	16.72	2310
	16.74	2413
	16.76	2384
	16.78	2390
	16.8	2364
	16.82	2303
	16.84	2394
	16.86	2301
	16.88	2434
	16.9	2451
	16.92	2357
	16.94	2399
	16.96	2292
	16.98	2404
	17	2337
	17.02	2326
	17.04	2327
	17.06	2353
	17.08	2296
	17.1	2267
	17.12	2337
	17.14	2349
	17.16	2319
	17.18	2284
	17.2	2256
	17.22	2255
	17.24	2358
	17.26	2346
	17.28	2183
	17.3	2324
	17.32	2273
	17.34	2307
	17.36	2327
	17.38	2273
	17.4	2354
	17.42	2331
	17.44	2262
	17.46	2294
	17.48	2329
	17.5	2297
	17.52	2191
	17.54	2251
	17.56	2232
	17.58	2250
	17.6	2262
	17.62	2210
	17.64	2242
	17.66	2166
	17.68	2279
	17.7	2203
	17.72	2217
	17.74	2191
	17.76	2082
	17.78	2293
	17.8	2255
	17.82	2144
	17.84	2167
	17.86	2131
	17.88	2200
	17.9	2163
	17.92	2284
	17.94	2149
	17.96	2217
	17.98	2142
	18	2255
	18.02	2150
	18.04	2283
	18.06	2132
	18.08	2194
	18.1	2176
	18.12	2172
	18.14	2109
	18.16	2180
	18.18	2130
	18.2	2079
	18.22	2091
	18.24	2167
	18.26	2221
	18.28	2166
	18.3	2184
	18.32	2118
	18.34	2127
	18.36	2197
	18.38	2125
	18.4	2126
	18.42	2151
	18.44	2134
	18.46	2017
	18.48	2031
	18.5	2050
	18.52	2007
	18.54	2113
	18.56	2086
	18.58	2076
	18.6	2111
	18.62	2078
	18.64	2062
	18.66	2027
	18.68	2029
	18.7	2005
	18.72	2026
	18.74	2007
	18.76	1990
	18.78	2011
	18.8	2044
	18.82	2085
	18.84	2046
	18.86	2062
	18.88	2009
	18.9	2043
	18.92	2036
	18.94	2029
	18.96	2029
	18.98	1985
	19	1946
	19.02	2049
	19.04	1997
	19.06	1922
	19.08	1953
	19.1	1932
	19.12	1997
	19.14	2072
	19.16	1999
	19.18	1980
	19.2	1857
	19.22	1941
	19.24	1915
	19.26	1982
	19.28	1934
	19.3	1986
	19.32	1911
	19.34	1999
	19.36	1924
	19.38	2012
	19.4	2024
	19.42	1893
	19.44	2015
	19.46	1935
	19.48	1971
	19.5	1963
	19.52	1966
	19.54	1899
	19.56	1884
	19.58	1936
	19.6	1875
	19.62	1865
	19.64	1856
	19.66	1843
	19.68	1854
	19.7	1787
	19.72	1881
	19.74	1966
	19.76	1872
	19.78	1835
	19.8	1909
	19.82	1865
	19.84	1861
	19.86	1772
	19.88	1859
	19.9	1832
	19.92	1947
	19.94	1845
	19.96	1872
	19.98	1896
	20	1815
	20.02	1853
	20.04	1863
	20.06	1774
	20.08	1852
	20.1	1812
	20.12	1868
	20.14	1870
	20.16	1849
	20.18	1820
	20.2	1847
	20.22	1791
	20.24	1800
	20.26	1869
	20.28	1821
	20.3	1827
	20.32	1763
	20.34	1750
	20.36	1789
	20.38	1710
	20.4	1769
	20.42	1763
	20.44	1771
	20.46	1831
	20.48	1817
	20.5	1835
	20.52	1752
	20.54	1755
	20.56	1827
	20.58	1774
	20.6	1852
	20.62	1707
	20.64	1780
	20.66	1726
	20.68	1682
	20.7	1756
	20.72	1722
	20.74	1706
	20.76	1671
	20.78	1754
	20.8	1745
	20.82	1706
	20.84	1769
	20.86	1748
	20.88	1762
	20.9	1712
	20.92	1689
	20.94	1728
	20.96	1766
	20.98	1761
	21	1705
	21.02	1709
	21.04	1678
	21.06	1746
	21.08	1664
	21.1	1660
	21.12	1605
	21.14	1705
	21.16	1663
	21.18	1654
	21.2	1645
	21.22	1662
	21.24	1751
	21.26	1654
	21.28	1662
	21.3	1655
	21.32	1669
	21.34	1673
	21.36	1636
	21.38	1670
	21.4	1633
	21.42	1655
	21.44	1652
	21.46	1659
	21.48	1687
	21.5	1674
	21.52	1631
	21.54	1627
	21.56	1574
	21.58	1610
	21.6	1668
	21.62	1650
	21.64	1584
	21.66	1631
	21.68	1581
	21.7	1597
	21.72	1654
	21.74	1606
	21.76	1639
	21.78	1589
	21.8	1656
	21.82	1542
	21.84	1565
	21.86	1566
	21.88	1611
	21.9	1549
	21.92	1544
	21.94	1576
	21.96	1593
	21.98	1549
	22	1646
	22.02	1518
	22.04	1530
	22.06	1515
	22.08	1527
	22.1	1550
	22.12	1467
	22.14	1507
	22.16	1495
	22.18	1477
	22.2	1491
	22.22	1496
	22.24	1478
	22.26	1536
	22.28	1583
	22.3	1513
	22.32	1496
	22.34	1555
	22.36	1567
	22.38	1585
	22.4	1487
	22.42	1569
	22.44	1503
	22.46	1481
	22.48	1514
	22.5	1453
	22.52	1501
	22.54	1470
	22.56	1513
	22.58	1508
	22.6	1509
	22.62	1541
	22.64	1447
	22.66	1498
	22.68	1410
	22.7	1434
	22.72	1414
	22.74	1470
	22.76	1502
	22.78	1502
	22.8	1547
	22.82	1503
	22.84	1493
	22.86	1498
	22.88	1559
	22.9	1571
	22.92	1520
	22.94	1533
	22.96	1493
	22.98	1495
	23	1523
	23.02	1542
	23.04	1583
	23.06	1586
	23.08	1541
	23.1	1509
	23.12	1509
	23.14	1533
	23.16	1498
	23.18	1489
	23.2	1520
	23.22	1534
	23.24	1479
	23.26	1463
	23.28	1441
	23.3	1427
	23.32	1447
	23.34	1499
	23.36	1455
	23.38	1419
	23.4	1473
	23.42	1473
	23.44	1467
	23.46	1441
	23.48	1433
	23.5	1460
	23.52	1497
	23.54	1483
	23.56	1448
	23.58	1393
	23.6	1456
	23.62	1431
	23.64	1417
	23.66	1406
	23.68	1479
	23.7	1411
	23.72	1442
	23.74	1412
	23.76	1339
	23.78	1450
	23.8	1370
	23.82	1409
	23.84	1406
	23.86	1447
	23.88	1401
	23.9	1408
	23.92	1384
	23.94	1366
	23.96	1325
	23.98	1335
	24	1386
	24.02	1371
	24.04	1444
	24.06	1406
	24.08	1414
	24.1	1441
	24.12	1424
	24.14	1424
	24.16	1397
	24.18	1435
	24.2	1385
	24.22	1425
	24.24	1435
	24.26	1422
	24.28	1415
	24.3	1436
	24.32	1401
	24.34	1399
	24.36	1411
	24.38	1387
	24.4	1383
	24.42	1334
	24.44	1331
	24.46	1366
	24.48	1367
	24.5	1372
	24.52	1347
	24.54	1303
	24.56	1300
	24.58	1333
	24.6	1288
	24.62	1336
	24.64	1276
	24.66	1365
	24.68	1328
	24.7	1350
	24.72	1259
	24.74	1348
	24.76	1322
	24.78	1308
	24.8	1266
	24.82	1257
	24.84	1255
	24.86	1243
	24.88	1298
	24.9	1330
	24.92	1320
	24.94	1304
	24.96	1254
	24.98	1251
	25	1311
	25.02	1193
	25.04	1330
	25.06	1276
	25.08	1311
	25.1	1282
	25.12	1252
	25.14	1194
	25.16	1284
	25.18	1252
	25.2	1251
	25.22	1243
	25.24	1280
	25.26	1273
	25.28	1194
	25.3	1230
	25.32	1224
	25.34	1270
	25.36	1247
	25.38	1246
	25.4	1249
	25.42	1325
	25.44	1285
	25.46	1245
	25.48	1232
	25.5	1244
	25.52	1220
	25.54	1306
	25.56	1297
	25.58	1247
	25.6	1294
	25.62	1258
	25.64	1200
	25.66	1231
	25.68	1274
	25.7	1242
	25.72	1256
	25.74	1225
	25.76	1198
	25.78	1209
	25.8	1257
	25.82	1260
	25.84	1242
	25.86	1266
	25.88	1205
	25.9	1242
	25.92	1201
	25.94	1268
	25.96	1213
	25.98	1246
	26	1257
	26.02	1257
	26.04	1208
	26.06	1130
	26.08	1165
	26.1	1230
	26.12	1218
	26.14	1261
	26.16	1276
	26.18	1179
	26.2	1158
	26.22	1241
	26.24	1293
	26.26	1271
	26.28	1258
	26.3	1279
	26.32	1218
	26.34	1205
	26.36	1222
	26.38	1189
	26.4	1237
	26.42	1196
	26.44	1240
	26.46	1191
	26.48	1158
	26.5	1159
	26.52	1215
	26.54	1186
	26.56	1204
	26.58	1161
	26.6	1174
	26.62	1151
	26.64	1173
	26.66	1217
	26.68	1243
	26.7	1119
	26.72	1175
	26.74	1178
	26.76	1138
	26.78	1148
	26.8	1210
	26.82	1147
	26.84	1202
	26.86	1208
	26.88	1199
	26.9	1180
	26.92	1179
	26.94	1180
	26.96	1146
	26.98	1201
	27	1127
	27.02	1155
	27.04	1147
	27.06	1153
	27.08	1204
	27.1	1131
	27.12	1116
	27.14	1198
	27.16	1126
	27.18	1149
	27.2	1162
	27.22	1110
	27.24	1134
	27.26	1096
	27.28	1179
	27.3	1110
	27.32	1129
	27.34	1079
	27.36	1129
	27.38	1160
	27.4	1125
	27.42	1141
	27.44	1115
	27.46	1168
	27.48	1146
	27.5	1173
	27.52	1087
	27.54	1101
	27.56	1147
	27.58	1110
	27.6	1138
	27.62	1162
	27.64	1125
	27.66	1130
	27.68	1177
	27.7	1145
	27.72	1103
	27.74	1114
	27.76	1138
	27.78	1117
	27.8	1145
	27.82	1147
	27.84	1121
	27.86	1109
	27.88	1116
	27.9	1134
	27.92	1109
	27.94	1119
	27.96	1114
	27.98	1109
	28	1106
	28.02	1132
	28.04	1128
	28.06	1140
	28.08	1099
	28.1	1087
	28.12	1087
	28.14	1099
	28.16	1038
	28.18	1067
	28.2	1040
	28.22	1066
	28.24	1082
	28.26	1147
	28.28	1169
	28.3	1144
	28.32	1092
	28.34	1094
	28.36	1102
	28.38	1109
	28.4	1081
	28.42	1106
	28.44	1098
	28.46	1050
	28.48	1057
	28.5	1058
	28.52	1081
	28.54	1080
	28.56	1072
	28.58	1068
	28.6	1066
	28.62	1051
	28.64	1055
	28.66	1022
	28.68	1026
	28.7	1135
	28.72	1124
	28.74	1133
	28.76	1152
	28.78	1029
	28.8	1103
	28.82	1085
	28.84	1071
	28.86	1053
	28.88	1163
	28.9	1106
	28.92	1144
	28.94	1109
	28.96	1080
	28.98	1126
	29	1143
	29.02	1150
	29.04	1123
	29.06	1088
	29.08	1066
	29.1	1043
	29.12	1094
	29.14	1037
	29.16	1029
	29.18	1092
	29.2	1043
	29.22	1010
	29.24	1051
	29.26	1034
	29.28	1068
	29.3	1033
	29.32	1034
	29.34	1036
	29.36	1019
	29.38	1053
	29.4	1053
	29.42	1035
	29.44	1057
	29.46	991
	29.48	995
	29.5	1023
	29.52	1014
	29.54	1022
	29.56	1005
	29.58	974
	29.6	1042
	29.62	1007
	29.64	972
	29.66	1036
	29.68	996
	29.7	983
	29.72	954
	29.74	987
	29.76	976
	29.78	1000
	29.8	929
	29.82	965
	29.84	964
	29.86	893
	29.88	935
	29.9	928
	29.92	953
	29.94	1000
	29.96	995
	29.98	1017
	30	1000
	30.02	1018
	30.04	952
	30.06	952
	30.08	987
	30.1	982
	30.12	939
	30.14	989
	30.16	946
	30.18	986
	30.2	1058
	30.22	904
	30.24	1007
	30.26	996
	30.28	1006
	30.3	981
	30.32	994
	30.34	1008
	30.36	973
	30.38	986
	30.4	964
	30.42	1000
	30.44	988
	30.46	1026
	30.48	1022
	30.5	991
	30.52	1015
	30.54	972
	30.56	943
	30.58	1004
	30.6	985
	30.62	992
	30.64	958
	30.66	953
	30.68	948
	30.7	941
	30.72	988
	30.74	1001
	30.76	977
	30.78	932
	30.8	951
	30.82	934
	30.84	954
	30.86	961
	30.88	932
	30.9	983
	30.92	943
	30.94	969
	30.96	958
	30.98	943
	31	951
	31.02	943
	31.04	963
	31.06	932
	31.08	919
	31.1	970
	31.12	899
	31.14	922
	31.16	934
	31.18	889
	31.2	879
	31.22	956
	31.24	955
	31.26	920
	31.28	933
	31.3	941
	31.32	933
	31.34	970
	31.36	880
	31.38	927
	31.4	908
	31.42	1014
	31.44	914
	31.46	885
	31.48	929
	31.5	904
	31.52	860
	31.54	926
	31.56	899
	31.58	921
	31.6	911
	31.62	943
	31.64	916
	31.66	933
	31.68	904
	31.7	916
	31.72	898
	31.74	948
	31.76	919
	31.78	908
	31.8	916
	31.82	893
	31.84	947
	31.86	973
	31.88	867
	31.9	886
	31.92	953
	31.94	873
	31.96	892
	31.98	893
	32	901
	32.02	925
	32.04	865
	32.06	881
	32.08	907
	32.1	940
	32.12	910
	32.14	927
	32.16	932
	32.18	948
	32.2	899
	32.22	930
	32.24	923
	32.26	943
	32.28	916
	32.3	903
	32.32	889
	32.34	955
	32.36	889
	32.38	928
	32.4	915
	32.42	880
	32.44	903
	32.46	864
	32.48	870
	32.5	947
	32.52	961
	32.54	906
	32.56	865
	32.58	926
	32.6	931
	32.62	875
	32.64	884
	32.66	908
	32.68	842
	32.7	910
	32.72	878
	32.74	877
	32.76	878
	32.78	925
	32.8	924
	32.82	975
	32.84	930
	32.86	905
	32.88	901
	32.9	924
	32.92	915
	32.94	892
	32.96	854
	32.98	899
	33	921
	33.02	882
	33.04	892
	33.06	887
	33.08	872
	33.1	863
	33.12	919
	33.14	936
	33.16	919
	33.18	917
	33.2	881
	33.22	873
	33.24	924
	33.26	905
	33.28	939
	33.3	860
	33.32	918
	33.34	852
	33.36	891
	33.38	889
	33.4	865
	33.42	932
	33.44	855
	33.46	877
	33.48	892
	33.5	856
	33.52	897
	33.54	897
	33.56	901
	33.58	903
	33.6	939
	33.62	884
	33.64	867
	33.66	970
	33.68	950
	33.7	855
	33.72	884
	33.74	878
	33.76	896
	33.78	862
	33.8	893
	33.82	915
	33.84	879
	33.86	885
	33.88	917
	33.9	924
	33.92	931
	33.94	876
	33.96	883
	33.98	855
	34	897
	34.02	885
	34.04	827
	34.06	911
	34.08	889
	34.1	904
	34.12	813
	34.14	853
	34.16	880
	34.18	889
	34.2	913
	34.22	884
	34.24	846
	34.26	858
	34.28	892
	34.3	806
	34.32	841
	34.34	815
	34.36	877
	34.38	859
	34.4	862
	34.42	887
	34.44	831
	34.46	825
	34.48	831
	34.5	813
	34.52	865
	34.54	849
	34.56	864
	34.58	796
	34.6	835
	34.62	861
	34.64	844
	34.66	810
	34.68	789
	34.7	824
	34.72	844
	34.74	850
	34.76	836
	34.78	834
	34.8	803
	34.82	814
	34.84	853
	34.86	865
	34.88	859
	34.9	878
	34.92	875
	34.94	853
	34.96	835
	34.98	836
	35	891
	35.02	875
	35.04	859
	35.06	821
	35.08	794
	35.1	845
	35.12	851
	35.14	848
	35.16	840
	35.18	823
	35.2	846
	35.22	827
	35.24	841
	35.26	825
	35.28	841
	35.3	808
	35.32	842
	35.34	789
	35.36	865
	35.38	854
	35.4	806
	35.42	813
	35.44	865
	35.46	898
	35.48	835
	35.5	793
	35.52	884
	35.54	851
	35.56	849
	35.58	892
	35.6	826
	35.62	823
	35.64	837
	35.66	819
	35.68	834
	35.7	831
	35.72	858
	35.74	862
	35.76	784
	35.78	820
	35.8	795
	35.82	805
	35.84	782
	35.86	809
	35.88	805
	35.9	808
	35.92	846
	35.94	819
	35.96	860
	35.98	801
	36	794
	36.02	839
	36.04	814
	36.06	820
	36.08	845
	36.1	807
	36.12	757
	36.14	813
	36.16	809
	36.18	845
	36.2	781
	36.22	867
	36.24	836
	36.26	829
	36.28	798
	36.3	823
	36.32	793
	36.34	877
	36.36	827
	36.38	814
	36.4	795
	36.42	815
	36.44	797
	36.46	815
	36.48	803
	36.5	804
	36.52	821
	36.54	812
	36.56	801
	36.58	863
	36.6	823
	36.62	838
	36.64	844
	36.66	845
	36.68	829
	36.7	865
	36.72	821
	36.74	845
	36.76	858
	36.78	826
	36.8	878
	36.82	874
	36.84	800
	36.86	844
	36.88	857
	36.9	800
	36.92	877
	36.94	846
	36.96	861
	36.98	809
	37	817
	37.02	754
	37.04	821
	37.06	852
	37.08	822
	37.1	866
	37.12	848
	37.14	813
	37.16	822
	37.18	813
	37.2	797
	37.22	797
	37.24	859
	37.26	812
	37.28	827
	37.3	807
	37.32	786
	37.34	790
	37.36	814
	37.38	802
	37.4	835
	37.42	763
	37.44	751
	37.46	799
	37.48	802
	37.5	857
	37.52	818
	37.54	765
	37.56	793
	37.58	762
	37.6	754
	37.62	808
	37.64	783
	37.66	798
	37.68	802
	37.7	812
	37.72	822
	37.74	792
	37.76	768
	37.78	753
	37.8	784
	37.82	766
	37.84	747
	37.86	786
	37.88	781
	37.9	809
	37.92	762
	37.94	769
	37.96	743
	37.98	766
	38	709
	38.02	819
	38.04	757
	38.06	793
	38.08	746
	38.1	803
	38.12	773
	38.14	714
	38.16	749
	38.18	767
	38.2	735
	38.22	835
	38.24	745
	38.26	742
	38.28	722
	38.3	751
	38.32	766
	38.34	776
	38.36	756
	38.38	771
	38.4	743
	38.42	776
	38.44	727
	38.46	761
	38.48	743
	38.5	745
	38.52	764
	38.54	756
	38.56	728
	38.58	716
	38.6	798
	38.62	777
	38.64	722
	38.66	742
	38.68	770
	38.7	720
	38.72	763
	38.74	749
	38.76	713
	38.78	722
	38.8	725
	38.82	758
	38.84	727
	38.86	702
	38.88	721
	38.9	747
	38.92	716
	38.94	720
	38.96	769
	38.98	722
	39	721
	39.02	753
	39.04	709
	39.06	747
	39.08	731
	39.1	719
	39.12	688
	39.14	768
	39.16	696
	39.18	711
	39.2	729
	39.22	691
	39.24	750
	39.26	723
	39.28	720
	39.3	765
	39.32	739
	39.34	736
	39.36	784
	39.38	704
	39.4	725
	39.42	747
	39.44	753
	39.46	762
	39.48	755
	39.5	754
	39.52	727
	39.54	761
	39.56	775
	39.58	763
	39.6	755
	39.62	750
	39.64	783
	39.66	755
	39.68	739
	39.7	740
	39.72	733
	39.74	739
	39.76	744
	39.78	698
	39.8	755
	39.82	771
	39.84	724
	39.86	685
	39.88	680
	39.9	672
	39.92	681
	39.94	749
	39.96	709
	39.98	688
	40	701
	40.02	713
	40.04	677
	40.06	671
	40.08	683
	40.1	707
	40.12	695
	40.14	698
	40.16	686
	40.18	689
	40.2	699
	40.22	714
	40.24	687
	40.26	704
	40.28	719
	40.3	763
	40.32	724
	40.34	660
	40.36	679
	40.38	671
	40.4	652
	40.42	697
	40.44	702
	40.46	667
	40.48	667
	40.5	697
	40.52	740
	40.54	698
	40.56	674
	40.58	745
	40.6	673
	40.62	674
	40.64	699
	40.66	667
	40.68	665
	40.7	718
	40.72	643
	40.74	694
	40.76	675
	40.78	739
	40.8	691
	40.82	672
	40.84	664
	40.86	646
	40.88	667
	40.9	665
	40.92	701
	40.94	707
	40.96	674
	40.98	656
	41	647
	41.02	692
	41.04	662
	41.06	675
	41.08	698
	41.1	663
	41.12	696
	41.14	665
	41.16	623
	41.18	631
	41.2	625
	41.22	673
	41.24	607
	41.26	640
	41.28	672
	41.3	615
	41.32	648
	41.34	682
	41.36	668
	41.38	637
	41.4	688
	41.42	679
	41.44	662
	41.46	634
	41.48	664
	41.5	634
	41.52	651
	41.54	653
	41.56	665
	41.58	686
	41.6	652
	41.62	694
	41.64	688
	41.66	636
	41.68	659
	41.7	637
	41.72	600
	41.74	618
	41.76	669
	41.78	707
	41.8	677
	41.82	671
	41.84	687
	41.86	641
	41.88	673
	41.9	673
	41.92	661
	41.94	613
	41.96	629
	41.98	589
	42	662
	42.02	636
	42.04	659
	42.06	614
	42.08	655
	42.1	613
	42.12	686
	42.14	636
	42.16	652
	42.18	622
	42.2	638
	42.22	685
	42.24	629
	42.26	653
	42.28	627
	42.3	622
	42.32	643
	42.34	693
	42.36	646
	42.38	643
	42.4	666
	42.42	645
	42.44	638
	42.46	669
	42.48	693
	42.5	635
	42.52	610
	42.54	649
	42.56	589
	42.58	629
	42.6	645
	42.62	647
	42.64	624
	42.66	663
	42.68	692
	42.7	662
	42.72	653
	42.74	673
	42.76	642
	42.78	666
	42.8	639
	42.82	642
	42.84	644
	42.86	598
	42.88	634
	42.9	647
	42.92	623
	42.94	657
	42.96	664
[truncated: 2,352 more rows]

## Sheet: NiTa2O5XRD
	還元後
	5	115
	5.02	239
	5.04	294
	5.06	404
	5.08	310
	5.1	441
	5.12	253
	5.14	431
	5.16	272
	5.18	149
	5.2	405
	5.22	177
	5.24	401
	5.26	486
	5.28	199
	5.3	442
	5.32	214
	5.34	390
	5.36	182
	5.38	326
	5.4	398
	5.42	237
	5.44	436
	5.46	428
	5.48	455
	5.5	215
	5.52	286
	5.54	204
	5.56	112
	5.58	308
	5.6	281
	5.62	243
	5.64	261
	5.66	260
	5.68	278
	5.7	329
	5.72	258
	5.74	448
	5.76	207
	5.78	132
	5.8	379
	5.82	384
	5.84	406
	5.86	262
	5.88	254
	5.9	393
	5.92	327
	5.94	370
	5.96	258
	5.98	446
	6	334
	6.02	493
	6.04	617
	6.06	234
	6.08	296
	6.1	395
	6.12	139
	6.14	279
	6.16	321
	6.18	273
	6.2	191
	6.22	244
	6.24	388
	6.26	304
	6.28	404
	6.3	397
	6.32	322
	6.34	270
	6.36	233
	6.38	186
	6.4	297
	6.42	314
	6.44	357
	6.46	439
	6.48	274
	6.5	436
	6.52	437
	6.54	334
	6.56	505
	6.58	416
	6.6	452
	6.62	395
	6.64	550
	6.66	371
	6.68	240
	6.7	346
	6.72	404
	6.74	434
	6.76	368
	6.78	220
	6.8	78
	6.82	316
	6.84	312
	6.86	459
	6.88	232
	6.9	461
	6.92	238
	6.94	395
	6.96	263
	6.98	244
	7	207
	7.02	284
	7.04	291
	7.06	305
	7.08	200
	7.1	394
	7.12	406
	7.14	313
	7.16	253
	7.18	417
	7.2	478
	7.22	372
	7.24	238
	7.26	300
	7.28	271
	7.3	297
	7.32	314
	7.34	317
	7.36	378
	7.38	576
	7.4	454
	7.42	245
	7.44	204
	7.46	378
	7.48	334
	7.5	405
	7.52	328
	7.54	353
	7.56	311
	7.58	306
	7.6	326
	7.62	331
	7.64	427
	7.66	524
	7.68	219
	7.7	359
	7.72	364
	7.74	246
	7.76	208
	7.78	389
	7.8	308
	7.82	478
	7.84	238
	7.86	376
	7.88	405
	7.9	320
	7.92	290
	7.94	254
	7.96	396
	7.98	314
	8	327
	8.02	221
	8.04	279
	8.06	360
	8.08	158
	8.1	268
	8.12	252
	8.14	298
	8.16	295
	8.18	273
	8.2	403
	8.22	299
	8.24	373
	8.26	442
	8.28	212
	8.3	180
	8.32	403
	8.34	338
	8.36	231
	8.38	224
	8.4	395
	8.42	354
	8.44	295
	8.46	273
	8.48	263
	8.5	410
	8.52	260
	8.54	241
	8.56	282
	8.58	286
	8.6	440
	8.62	376
	8.64	456
	8.66	427
	8.68	441
	8.7	372
	8.72	91
	8.74	395
	8.76	272
	8.78	491
	8.8	440
	8.82	335
	8.84	346
	8.86	242
	8.88	314
	8.9	297
	8.92	284
	8.94	454
	8.96	467
	8.98	359
	9	145
	9.02	224
	9.04	401
	9.06	297
	9.08	275
	9.1	310
	9.12	244
	9.14	411
	9.16	380
	9.18	230
	9.2	192
	9.22	226
	9.24	456
	9.26	341
	9.28	346
	9.3	367
	9.32	222
	9.34	352
	9.36	328
	9.38	364
	9.4	343
	9.42	377
	9.44	372
	9.46	237
	9.48	217
	9.5	330
	9.52	376
	9.54	390
	9.56	315
	9.58	263
	9.6	425
	9.62	256
	9.64	246
	9.66	316
	9.68	314
	9.7	253
	9.72	373
	9.74	347
	9.76	275
	9.78	350
	9.8	358
	9.82	465
	9.84	159
	9.86	352
	9.88	401
	9.9	414
	9.92	346
	9.94	320
	9.96	199
	9.98	292
	10	343
	10.02	290
	10.04	396
	10.06	140
	10.08	201
	10.1	324
	10.12	460
	10.14	355
	10.16	359
	10.18	248
	10.2	189
	10.22	363
	10.24	257
	10.26	289
	10.28	332
	10.3	484
	10.32	273
	10.34	311
	10.36	491
	10.38	263
	10.4	403
	10.42	278
	10.44	291
	10.46	436
	10.48	430
	10.5	378
	10.52	404
	10.54	324
	10.56	349
	10.58	393
	10.6	371
	10.62	341
	10.64	404
	10.66	394
	10.68	336
	10.7	416
	10.72	313
	10.74	278
	10.76	228
	10.78	152
	10.8	300
	10.82	417
	10.84	334
	10.86	479
	10.88	301
	10.9	217
	10.92	141
	10.94	365
	10.96	422
	10.98	316
	11	327
	11.02	277
	11.04	337
	11.06	328
	11.08	368
	11.1	292
	11.12	314
	11.14	304
	11.16	219
	11.18	339
	11.2	351
	11.22	261
	11.24	213
	11.26	418
	11.28	277
	11.3	389
	11.32	397
	11.34	243
	11.36	434
	11.38	303
	11.4	467
	11.42	339
	11.44	301
	11.46	251
	11.48	255
	11.5	412
	11.52	290
	11.54	370
	11.56	304
	11.58	438
	11.6	364
	11.62	364
	11.64	267
	11.66	311
	11.68	345
	11.7	329
	11.72	323
	11.74	434
	11.76	283
	11.78	432
	11.8	354
	11.82	313
	11.84	254
	11.86	325
	11.88	327
	11.9	451
	11.92	293
	11.94	317
	11.96	433
	11.98	217
	12	229
	12.02	326
	12.04	369
	12.06	488
	12.08	303
	12.1	355
	12.12	369
	12.14	401
	12.16	396
	12.18	342
	12.2	206
	12.22	348
	12.24	264
	12.26	340
	12.28	290
	12.3	286
	12.32	318
	12.34	299
	12.36	297
	12.38	313
	12.4	352
	12.42	296
	12.44	343
	12.46	306
	12.48	354
	12.5	370
	12.52	170
	12.54	302
	12.56	265
	12.58	539
	12.6	342
	12.62	364
	12.64	342
	12.66	358
	12.68	300
	12.7	341
	12.72	423
	12.74	455
	12.76	221
	12.78	330
	12.8	153
	12.82	445
	12.84	343
	12.86	367
	12.88	326
	12.9	243
	12.92	304
	12.94	343
	12.96	300
	12.98	284
	13	176
	13.02	430
	13.04	407
	13.06	370
	13.08	322
	13.1	255
	13.12	247
	13.14	318
	13.16	330
	13.18	244
	13.2	344
	13.22	367
	13.24	313
	13.26	313
	13.28	285
	13.3	196
	13.32	370
	13.34	329
	13.36	271
	13.38	343
	13.4	358
	13.42	348
	13.44	395
	13.46	301
	13.48	402
	13.5	340
	13.52	374
	13.54	295
	13.56	325
	13.58	401
	13.6	255
	13.62	258
	13.64	290
	13.66	322
	13.68	177
	13.7	169
	13.72	371
	13.74	244
	13.76	446
	13.78	190
	13.8	322
	13.82	365
	13.84	238
	13.86	409
	13.88	255
	13.9	384
	13.92	332
	13.94	207
	13.96	309
	13.98	416
	14	282
	14.02	296
	14.04	379
	14.06	305
	14.08	379
	14.1	301
	14.12	192
	14.14	321
	14.16	171
	14.18	309
	14.2	451
	14.22	262
	14.24	374
	14.26	340
	14.28	375
	14.3	375
	14.32	281
	14.34	207
	14.36	218
	14.38	386
	14.4	160
	14.42	438
	14.44	383
	14.46	281
	14.48	261
	14.5	269
	14.52	265
	14.54	261
	14.56	377
	14.58	393
	14.6	229
	14.62	411
	14.64	238
	14.66	318
	14.68	443
	14.7	352
	14.72	244
	14.74	225
	14.76	181
	14.78	447
	14.8	318
	14.82	415
	14.84	238
	14.86	380
	14.88	320
	14.9	309
	14.92	247
	14.94	337
	14.96	268
	14.98	324
	15	294
	15.02	281
	15.04	183
	15.06	205
	15.08	289
	15.1	329
	15.12	357
	15.14	406
	15.16	354
	15.18	257
	15.2	372
	15.22	377
	15.24	212
	15.26	259
	15.28	336
	15.3	320
	15.32	353
	15.34	361
	15.36	256
	15.38	272
	15.4	243
	15.42	361
	15.44	322
	15.46	290
	15.48	366
	15.5	380
	15.52	351
	15.54	240
	15.56	294
	15.58	301
	15.6	287
	15.62	332
	15.64	286
	15.66	285
	15.68	266
	15.7	290
	15.72	213
	15.74	360
	15.76	322
	15.78	385
	15.8	242
	15.82	285
	15.84	269
	15.86	307
	15.88	309
	15.9	350
	15.92	354
	15.94	280
	15.96	182
	15.98	261
	16	339
	16.02	327
	16.04	246
	16.06	188
	16.08	318
	16.1	289
	16.12	299
	16.14	289
	16.16	201
	16.18	303
	16.2	244
	16.22	285
	16.24	279
	16.26	345
	16.28	314
	16.3	363
	16.32	260
	16.34	264
	16.36	237
	16.38	409
	16.4	347
	16.42	160
	16.44	286
	16.46	271
	16.48	375
	16.5	323
	16.52	315
	16.54	248
	16.56	308
	16.58	405
	16.6	335
	16.62	247
	16.64	246
	16.66	244
	16.68	297
	16.7	406
	16.72	277
	16.74	193
	16.76	345
	16.78	201
	16.8	308
	16.82	308
	16.84	313
	16.86	176
	16.88	213
	16.9	295
	16.92	157
	16.94	176
	16.96	198
	16.98	145
	17	237
	17.02	184
	17.04	198
	17.06	235
	17.08	279
	17.1	235
	17.12	307
	17.14	394
	17.16	272
	17.18	311
	17.2	390
	17.22	230
	17.24	288
	17.26	268
	17.28	380
	17.3	179
	17.32	247
	17.34	319
	17.36	218
	17.38	298
	17.4	384
	17.42	321
	17.44	239
	17.46	309
	17.48	256
	17.5	289
	17.52	206
	17.54	296
	17.56	383
	17.58	242
	17.6	127
	17.62	249
	17.64	245
	17.66	343
	17.68	70
	17.7	290
	17.72	282
	17.74	250
	17.76	320
	17.78	434
	17.8	320
	17.82	274
	17.84	167
	17.86	256
	17.88	190
	17.9	179
	17.92	271
	17.94	162
	17.96	292
	17.98	211
	18	283
	18.02	261
	18.04	218
	18.06	280
	18.08	177
	18.1	140
	18.12	210
	18.14	301
	18.16	202
	18.18	212
	18.2	180
	18.22	189
	18.24	265
	18.26	249
	18.28	309
	18.3	196
	18.32	152
	18.34	153
	18.36	117
	18.38	306
	18.4	218
	18.42	270
	18.44	299
	18.46	235
	18.48	109
	18.5	205
	18.52	297
	18.54	231
	18.56	293
	18.58	273
	18.6	199
	18.62	230
	18.64	305
	18.66	368
	18.68	120
	18.7	172
	18.72	255
	18.74	96
	18.76	92
	18.78	215
	18.8	91
	18.82	274
	18.84	364
	18.86	194
	18.88	198
	18.9	278
	18.92	166
	18.94	259
	18.96	249
	18.98	244
	19	198
	19.02	191
	19.04	267
	19.06	225
	19.08	177
	19.1	219
	19.12	83
	19.14	231
	19.16	283
	19.18	242
	19.2	181
	19.22	204
	19.24	190
	19.26	238
	19.28	242
	19.3	35
	19.32	250
	19.34	275
	19.36	221
	19.38	153
	19.4	213
	19.42	187
	19.44	179
	19.46	162
	19.48	208
	19.5	151
	19.52	196
	19.54	211
	19.56	187
	19.58	166
	19.6	183
	19.62	209
	19.64	148
	19.66	192
	19.68	34
	19.7	182
	19.72	94
	19.74	156
	19.76	264
	19.78	177
	19.8	336
	19.82	117
	19.84	173
	19.86	220
	19.88	170
	19.9	358
	19.92	114
	19.94	112
	19.96	201
	19.98	137
	20	210
	20.02	261
	20.04	76
	20.06	178
	20.08	185
	20.1	219
	20.12	158
	20.14	272
	20.16	133
	20.18	302
	20.2	218
	20.22	165
	20.24	180
	20.26	156
	20.28	236
	20.3	260
	20.32	96
	20.34	34
	20.36	130
	20.38	114
	20.4	389
	20.42	241
	20.44	290
	20.46	232
	20.48	255
	20.5	112
	20.52	152
	20.54	168
	20.56	68
	20.58	91
	20.6	184
	20.62	182
	20.64	241
	20.66	222
	20.68	32
	20.7	146
	20.72	91
	20.74	114
	20.76	86
	20.78	151
	20.8	210
	20.82	121
	20.84	180
	20.86	85
	20.88	302
	20.9	202
	20.92	110
	20.94	205
	20.96	81
	20.98	134
	21	-71
	21.02	295
	21.04	300
	21.06	231
	21.08	218
	21.1	269
	21.12	144
	21.14	99
	21.16	22
	21.18	30
	21.2	91
	21.22	176
	21.24	6
	21.26	169
	21.28	179
	21.3	92
	21.32	108
	21.34	172
	21.36	105
	21.38	120
	21.4	109
	21.42	118
	21.44	169
	21.46	110
	21.48	92
	21.5	96
	21.52	203
	21.54	292
	21.56	188
	21.58	216
	21.6	122
	21.62	237
	21.64	193
	21.66	206
	21.68	201
	21.7	183
	21.72	125
	21.74	224
	21.76	89
	21.78	164
	21.8	187
	21.82	264
	21.84	150
	21.86	336
	21.88	226
	21.9	190
	21.92	153
	21.94	111
	21.96	237
	21.98	263
	22	146
	22.02	89
	22.04	134
	22.06	170
	22.08	246
	22.1	260
	22.12	-5
	22.14	71
	22.16	229
	22.18	293
	22.2	170
	22.22	240
	22.24	222
	22.26	124
	22.28	274
	22.3	152
	22.32	118
	22.34	195
	22.36	209
	22.38	323
	22.4	229
	22.42	121
	22.44	156
	22.46	376
	22.48	302
	22.5	471
	22.52	332
	22.54	510
	22.56	788
	22.58	828
	22.6	1105
	22.62	1299
	22.64	1893
	22.66	2275
	22.68	2821
	22.7	3063
	22.72	3026
	22.74	2779
	22.76	2514
	22.78	2131
	22.8	1617
	22.82	1176
	22.84	939
	22.86	684
	22.88	533
	22.9	490
	22.92	374
	22.94	206
	22.96	373
	22.98	439
	23	296
	23.02	240
	23.04	255
	23.06	136
	23.08	382
	23.1	147
	23.12	358
	23.14	285
	23.16	101
	23.18	183
	23.2	193
	23.22	371
	23.24	157
	23.26	304
	23.28	278
	23.3	309
	23.32	149
	23.34	170
	23.36	141
	23.38	295
	23.4	152
	23.42	242
	23.44	119
	23.46	38
	23.48	148
	23.5	132
	23.52	112
	23.54	129
	23.56	221
	23.58	93
	23.6	256
	23.62	223
	23.64	251
	23.66	205
	23.68	106
	23.7	313
	23.72	141
	23.74	122
	23.76	151
	23.78	287
	23.8	214
	23.82	227
	23.84	393
	23.86	353
	23.88	361
	23.9	370
	23.92	313
	23.94	271
	23.96	189
	23.98	278
	24	216
	24.02	276
	24.04	144
	24.06	340
	24.08	186
	24.1	380
	24.12	352
	24.14	155
	24.16	124
	24.18	84
	24.2	184
	24.22	323
	24.24	92
	24.26	220
	24.28	146
	24.3	248
	24.32	188
	24.34	221
	24.36	123
	24.38	266
	24.4	262
	24.42	166
	24.44	413
	24.46	77
	24.48	141
	24.5	295
	24.52	90
	24.54	172
	24.56	92
	24.58	363
	24.6	254
	24.62	132
	24.64	46
	24.66	19
	24.68	318
	24.7	135
	24.72	54
	24.74	85
	24.76	237
	24.78	194
	24.8	284
	24.82	57
	24.84	190
	24.86	245
	24.88	169
	24.9	91
	24.92	254
	24.94	182
	24.96	258
	24.98	255
	25	363
	25.02	97
	25.04	85
	25.06	201
	25.08	50
	25.1	133
	25.12	170
	25.14	45
	25.16	303
	25.18	284
	25.2	209
	25.22	273
	25.24	173
	25.26	262
	25.28	282
	25.3	298
	25.32	240
	25.34	189
	25.36	207
	25.38	194
	25.4	253
	25.42	247
	25.44	339
	25.46	316
	25.48	373
	25.5	229
	25.52	90
	25.54	287
	25.56	225
	25.58	288
	25.6	142
	25.62	170
	25.64	347
	25.66	215
	25.68	263
	25.7	216
	25.72	246
	25.74	294
	25.76	356
	25.78	276
	25.8	121
	25.82	216
	25.84	242
	25.86	347
	25.88	212
	25.9	249
	25.92	158
	25.94	329
	25.96	127
	25.98	294
	26	216
	26.02	260
	26.04	228
	26.06	129
	26.08	288
	26.1	125
	26.12	310
	26.14	243
	26.16	225
	26.18	263
	26.2	278
	26.22	247
	26.24	207
	26.26	253
	26.28	120
	26.3	56
	26.32	223
	26.34	366
	26.36	177
	26.38	153
	26.4	163
	26.42	315
	26.44	153
	26.46	177
	26.48	437
	26.5	374
	26.52	426
	26.54	238
	26.56	238
	26.58	402
	26.6	377
	26.62	245
	26.64	251
	26.66	259
	26.68	176
	26.7	374
	26.72	377
	26.74	135
	26.76	199
	26.78	277
	26.8	236
	26.82	247
	26.84	217
	26.86	216
	26.88	214
	26.9	228
	26.92	232
	26.94	219
	26.96	157
	26.98	150
	27	266
	27.02	290
	27.04	156
	27.06	352
	27.08	251
	27.1	174
	27.12	178
	27.14	248
	27.16	279
	27.18	180
	27.2	266
	27.22	198
	27.24	312
	27.26	249
	27.28	243
	27.3	202
	27.32	253
	27.34	222
	27.36	216
	27.38	258
	27.4	297
	27.42	214
	27.44	330
	27.46	280
	27.48	152
	27.5	333
	27.52	238
	27.54	347
	27.56	359
	27.58	104
	27.6	384
	27.62	234
	27.64	256
	27.66	308
	27.68	337
	27.7	175
	27.72	341
	27.74	253
	27.76	280
	27.78	407
	27.8	407
	27.82	295
	27.84	410
	27.86	394
	27.88	307
	27.9	628
	27.92	587
	27.94	633
	27.96	682
	27.98	831
	28	906
	28.02	1289
	28.04	1400
	28.06	1459
	28.08	1966
	28.1	2207
	28.12	2345
	28.14	2550
	28.16	2538
	28.18	2549
	28.2	2387
	28.22	2297
	28.24	1922
	28.26	1662
	28.28	1392
	28.3	1376
	28.32	1156
	28.34	1003
	28.36	865
	28.38	750
	28.4	685
	28.42	863
	28.44	521
	28.46	604
	28.48	671
	28.5	665
	28.52	665
	28.54	671
	28.56	576
	28.58	829
	28.6	1048
	28.62	1035
	28.64	1141
	28.66	1244
	28.68	1477
	28.7	1261
	28.72	1353
	28.74	1283
	28.76	1219
	28.78	1128
	28.8	964
	28.82	800
	28.84	679
	28.86	610
	28.88	583
	28.9	512
	28.92	392
	28.94	184
	28.96	267
	28.98	352
	29	332
	29.02	263
	29.04	353
	29.06	255
	29.08	245
	29.1	364
	29.12	270
	29.14	295
	29.16	215
	29.18	159
	29.2	360
	29.22	165
	29.24	235
	29.26	357
	29.28	347
	29.3	357
	29.32	185
	29.34	237
	29.36	315
	29.38	273
	29.4	246
	29.42	275
	29.44	267
	29.46	324
	29.48	265
	29.5	319
	29.52	249
	29.54	346
	29.56	186
	29.58	316
	29.6	301
	29.62	306
	29.64	250
	29.66	204
	29.68	248
	29.7	342
	29.72	261
	29.74	243
	29.76	350
	29.78	159
	29.8	227
	29.82	351
	29.84	274
	29.86	192
	29.88	249
	29.9	265
	29.92	320
	29.94	279
	29.96	235
	29.98	220
	30	194
	30.02	232
	30.04	247
	30.06	104
	30.08	159
	30.1	229
	30.12	316
	30.14	222
	30.16	287
	30.18	196
	30.2	62
	30.22	273
	30.24	142
	30.26	180
	30.28	275
	30.3	260
	30.32	345
	30.34	279
	30.36	185
	30.38	231
	30.4	203
	30.42	228
	30.44	305
	30.46	173
	30.48	200
	30.5	253
	30.52	177
	30.54	297
	30.56	336
	30.58	226
	30.6	238
	30.62	288
	30.64	187
	30.66	264
	30.68	208
	30.7	266
	30.72	354
	30.74	170
	30.76	183
	30.78	231
	30.8	245
	30.82	128
	30.84	121
	30.86	304
	30.88	143
	30.9	268
	30.92	179
	30.94	230
	30.96	230
	30.98	303
	31	206
	31.02	343
	31.04	225
	31.06	336
	31.08	348
	31.1	213
	31.12	327
	31.14	97
	31.16	209
	31.18	268
	31.2	199
	31.22	174
	31.24	425
	31.26	318
	31.28	466
	31.3	253
	31.32	238
	31.34	180
	31.36	286
	31.38	310
	31.4	251
	31.42	182
	31.44	152
	31.46	197
	31.48	282
	31.5	213
	31.52	241
	31.54	220
	31.56	234
	31.58	213
	31.6	266
	31.62	351
	31.64	191
	31.66	433
	31.68	224
	31.7	287
	31.72	209
	31.74	213
	31.76	200
	31.78	377
	31.8	221
	31.82	269
	31.84	329
	31.86	334
	31.88	276
	31.9	275
	31.92	328
	31.94	287
	31.96	200
	31.98	324
	32	287
	32.02	157
	32.04	210
	32.06	230
	32.08	81
	32.1	266
	32.12	264
	32.14	262
	32.16	254
	32.18	277
	32.2	366
	32.22	264
	32.24	310
	32.26	314
	32.28	283
	32.3	238
	32.32	352
	32.34	242
	32.36	307
	32.38	328
	32.4	303
	32.42	183
	32.44	333
	32.46	178
	32.48	334
	32.5	236
	32.52	264
	32.54	321
	32.56	285
	32.58	216
	32.6	333
	32.62	196
	32.64	288
	32.66	217
	32.68	319
	32.7	273
	32.72	342
	32.74	338
	32.76	220
	32.78	415
	32.8	215
	32.82	221
	32.84	264
	32.86	362
	32.88	312
	32.9	224
	32.92	225
	32.94	409
	32.96	369
	32.98	187
	33	160
	33.02	247
	33.04	297
	33.06	346
	33.08	110
	33.1	152
	33.12	350
	33.14	221
	33.16	253
	33.18	332
	33.2	186
	33.22	269
	33.24	268
	33.26	255
	33.28	339
	33.3	230
	33.32	326
	33.34	355
	33.36	304
	33.38	196
	33.4	280
	33.42	335
	33.44	315
	33.46	281
	33.48	273
	33.5	321
	33.52	223
	33.54	330
	33.56	493
	33.58	362
	33.6	257
	33.62	307
	33.64	332
	33.66	383
	33.68	272
	33.7	306
	33.72	324
	33.74	393
	33.76	326
	33.78	378
	33.8	376
	33.82	315
	33.84	237
	33.86	307
	33.88	369
	33.9	319
	33.92	229
	33.94	351
	33.96	329
	33.98	279
	34	257
	34.02	372
	34.04	293
	34.06	262
	34.08	298
	34.1	353
	34.12	339
	34.14	289
	34.16	303
	34.18	281
	34.2	421
	34.22	258
	34.24	329
	34.26	294
	34.28	235
	34.3	140
	34.32	331
	34.34	315
	34.36	200
	34.38	339
	34.4	196
	34.42	195
	34.44	343
	34.46	274
	34.48	177
	34.5	301
	34.52	244
	34.54	348
	34.56	271
	34.58	315
	34.6	337
	34.62	87
	34.64	178
	34.66	205
	34.68	-48
	34.7	98
	34.72	128
	34.74	158
	34.76	279
	34.78	214
	34.8	230
	34.82	310
	34.84	335
	34.86	267
	34.88	344
	34.9	232
	34.92	150
	34.94	330
	34.96	321
	34.98	292
	35	320
	35.02	345
	35.04	344
	35.06	358
	35.08	198
	35.1	247
	35.12	292
	35.14	316
	35.16	346
	35.18	358
	35.2	391
	35.22	411
	35.24	364
	35.26	412
	35.28	447
	35.3	441
	35.32	468
	35.34	439
	35.36	336
	35.38	446
	35.4	383
	35.42	405
	35.44	415
	35.46	349
	35.48	196
	35.5	274
	35.52	211
	35.54	249
	35.56	321
	35.58	323
	35.6	245
	35.62	423
	35.64	387
	35.66	354
	35.68	254
	35.7	392
	35.72	290
	35.74	323
	35.76	371
	35.78	320
	35.8	421
	35.82	330
	35.84	359
	35.86	417
	35.88	394
	35.9	454
	35.92	423
	35.94	272
	35.96	311
	35.98	422
	36	386
	36.02	311
	36.04	321
	36.06	343
	36.08	368
	36.1	322
	36.12	374
	36.14	287
	36.16	436
	36.18	393
	36.2	327
	36.22	415
	36.24	380
	36.26	431
	36.28	617
	36.3	553
	36.32	470
	36.34	605
	36.36	738
	36.38	798
	36.4	1019
	36.42	1064
	36.44	1282
	36.46	1489
	36.48	1666
	36.5	1982
	36.52	1920
	36.54	1917
	36.56	1893
	36.58	1808
	36.6	1646
	36.62	1554
	36.64	1244
	36.66	1260
	36.68	1091
	36.7	1061
	36.72	867
	36.74	745
	36.76	810
	36.78	712
	36.8	847
	36.82	875
	36.84	859
	36.86	808
	36.88	970
	36.9	1068
	36.92	1065
	36.94	1110
	36.96	1195
	36.98	1174
	37	1095
	37.02	1109
	37.04	1059
	37.06	892
	37.08	871
	37.1	708
	37.12	625
	37.14	533
	37.16	525
	37.18	579
	37.2	443
	37.22	425
	37.24	450
	37.26	420
	37.28	377
	37.3	421
	37.32	422
	37.34	444
	37.36	435
	37.38	376
	37.4	305
	37.42	359
	37.44	405
	37.46	335
	37.48	242
	37.5	385
	37.52	272
	37.54	264
	37.56	441
	37.58	410
	37.6	375
	37.62	390
	37.64	320
	37.66	513
	37.68	389
	37.7	390
	37.72	344
	37.74	404
	37.76	343
	37.78	281
	37.8	341
	37.82	348
	37.84	439
	37.86	399
	37.88	459
	37.9	423
	37.92	334
	37.94	415
	37.96	354
	37.98	432
	38	353
	38.02	329
	38.04	370
	38.06	251
	38.08	308
	38.1	387
	38.12	340
	38.14	413
	38.16	352
	38.18	420
	38.2	334
	38.22	498
	38.24	352
	38.26	346
	38.28	360
	38.3	261
	38.32	284
	38.34	320
	38.36	444
	38.38	321
	38.4	366
	38.42	373
	38.44	367
	38.46	404
	38.48	476
	38.5	340
	38.52	339
	38.54	281
	38.56	264
	38.58	364
	38.6	352
	38.62	384
	38.64	365
	38.66	328
	38.68	276
	38.7	348
	38.72	315
	38.74	326
	38.76	386
	38.78	311
	38.8	284
	38.82	376
	38.84	360
	38.86	366
	38.88	323
	38.9	303
	38.92	399
	38.94	336
	38.96	395
	38.98	361
	39	316
	39.02	458
	39.04	388
	39.06	421
	39.08	473
	39.1	367
	39.12	230
	39.14	370
	39.16	263
	39.18	321
	39.2	325
	39.22	331
	39.24	382
	39.26	332
	39.28	326
	39.3	269
	39.32	331
	39.34	220
	39.36	360
	39.38	314
	39.4	281
	39.42	298
	39.44	290
	39.46	311
	39.48	343
	39.5	369
	39.52	451
	39.54	340
	39.56	355
	39.58	255
	39.6	335
	39.62	360
	39.64	311
	39.66	300
	39.68	383
	39.7	339
	39.72	352
	39.74	343
	39.76	330
	39.78	275
	39.8	351
	39.82	375
	39.84	355
	39.86	327
	39.88	284
	39.9	326
	39.92	291
	39.94	348
	39.96	233
	39.98	315
	40	345
	40.02	309
	40.04	331
	40.06	296
	40.08	346
	40.1	240
	40.12	329
	40.14	264
	40.16	271
	40.18	356
	40.2	269
	40.22	164
	40.24	288
	40.26	109
	40.28	138
	40.3	251
	40.32	269
	40.34	323
	40.36	350
	40.38	332
	40.4	246
	40.42	213
	40.44	325
	40.46	298
	40.48	333
	40.5	317
	40.52	232
	40.54	364
	40.56	340
	40.58	303
	40.6	310
	40.62	227
	40.64	349
	40.66	311
	40.68	330
	40.7	259
	40.72	342
	40.74	319
	40.76	252
	40.78	324
	40.8	285
	40.82	373
	40.84	329
	40.86	379
	40.88	340
	40.9	358
	40.92	350
	40.94	290
	40.96	330
	40.98	367
	41	264
	41.02	332
	41.04	323
	41.06	348
	41.08	397
	41.1	324
	41.12	427
	41.14	322
	41.16	366
	41.18	305
	41.2	344
	41.22	388
	41.24	329
	41.26	360
	41.28	361
	41.3	311
	41.32	325
	41.34	283
	41.36	369
	41.38	390
	41.4	419
	41.42	339
	41.44	373
	41.46	271
	41.48	360
	41.5	369
	41.52	393
	41.54	290
	41.56	364
	41.58	326
	41.6	265
	41.62	279
	41.64	336
	41.66	345
	41.68	395
	41.7	318
	41.72	355
	41.74	394
	41.76	311
	41.78	319
	41.8	332
	41.82	358
	41.84	396
	41.86	293
	41.88	259
	41.9	391
	41.92	322
	41.94	376
	41.96	304
	41.98	286
	42	284
	42.02	246
	42.04	376
	42.06	360
	42.08	403
	42.1	320
	42.12	347
	42.14	346
	42.16	324
	42.18	328
	42.2	336
	42.22	398
	42.24	392
	42.26	214
	42.28	370
	42.3	275
	42.32	291
	42.34	395
	42.36	297
	42.38	385
	42.4	371
	42.42	402
	42.44	454
	42.46	312
	42.48	329
	42.5	393
	42.52	288
	42.54	410
	42.56	382
	42.58	387
	42.6	296
	42.62	259
	42.64	361
	42.66	347
	42.68	380
	42.7	365
	42.72	412
	42.74	423
	42.76	332
	42.78	385
	42.8	376
	42.82	354
	42.84	386
	42.86	279
	42.88	361
	42.9	394
	42.92	302
	42.94	361
	42.96	342
	42.98	362
	43	385
	43.02	369
	43.04	345
	43.06	318
	43.08	335
	43.1	367
	43.12	312
	43.14	432
	43.16	424
	43.18	345
	43.2	354
	43.22	335
	43.24	353
	43.26	357
	43.28	322
	43.3	347
	43.32	325
	43.34	375
	43.36	283
	43.38	337
	43.4	331
	43.42	390
	43.44	249
	43.46	222
	43.48	354
	43.5	379
	43.52	431
	43.54	301
	43.56	396
	43.58	295
	43.6	317
	43.62	365
	43.64	407
	43.66	371
	43.68	355
	43.7	451
	43.72	364
	43.74	382
	43.76	359
	43.78	414
	43.8	387
	43.82	302
	43.84	347
	43.86	340
	43.88	395
	43.9	478
	43.92	391
	43.94	403
	43.96	424
	43.98	354
	44	350
	44.02	474
	44.04	447
	44.06	445
	44.08	391
	44.1	451
	44.12	426
	44.14	455
	44.16	449
	44.18	339
	44.2	455
	44.22	462
	44.24	484
	44.26	448
	44.28	580
	44.3	589
	44.32	628
	44.34	672
	44.36	685
	44.38	689
	44.4	697
	44.42	659
	44.44	698
	44.46	582
	44.48	573
	44.5	615
	44.52	574
	44.54	618
	44.56	485
	44.58	569
	44.6	515
	44.62	498
	44.64	522
	44.66	461
	44.68	534
	44.7	535
	44.72	530
	44.74	580
	44.76	412
	44.78	501
	44.8	428
	44.82	452
	44.84	481
	44.86	446
	44.88	410
	44.9	346
	44.92	443
	44.94	421
	44.96	396
[truncated: 2,252 more rows]

## Sheet: 光熱Ni@TaC
Ni@TaC
			(area)		(ppm)		yield
			H2	CO	H2	CO	H2	CO
		0	4394	19136	4394	5353.84	21.97	26.7692
		5	4496	19159	4496	5360.27	22.48	26.8014
		10	4448	19066	4448	5334.25	22.24	26.6713
		15	4454	19144	4454	5356.08	22.27	26.7804
		20	7157	28231	7157	7898.42	35.785	39.4921
		25	7177	28472	7177	7965.85	35.885	39.8293
		30	6999	29285	6999	8193.31	34.995	40.9666
		35	4560	19149	4560	5357.48	22.8	26.7874
		40	4438	18979	4438	5309.91	22.19	26.5496
		45	4423	19208	4423	5373.98	22.115	26.8699
		50	6702	26734	6702	7479.6	33.51	37.398
		55	6694	26492	6694	7411.89	33.47	37.0594
		60	6859	26811	6859	7501.14	34.295	37.5057

## Sheet: 光熱Ni@Ta2O5
Ni@Ta2O5
			(area)		(ppm)		yield
			H2	CO	H2	CO	H2	CO
		0	4105	386	4105	5063.12	20.525	25.3156
		5	3201	305	3201	4000.65	16.005	20.0032
		10	2977	285	2977	3738.31	14.885	18.6916
		15	3257	301	3257	3948.18	16.285	19.7409
		20	3114	304	3114	3987.53	15.57	19.9377
		25	3058	312	3058	4092.47	15.29	20.4623
		30	2545	268	2545	3515.32	12.725	17.5766
		35	2371	243	2371	3187.4	11.855	15.937
		40	2273	235	2273	3082.47	11.365	15.4123
		45	2222	232	2222	3043.12	11.11	15.2156
		50	2550	261	2550	3423.51	12.75	17.1175
		55	2308	252	2308	3305.45	11.54	16.5273
		60	2251	244	2251	3200.52	11.255	16.0026

## Sheet: 光熱Ni@Al2O3
Ni@Al2O3
			(area)		(ppm)		yield
			CO	H2	CO	H2	CO	H2
		0	901	10583	11818.3	10583	59.0916	52.915
		5	898	10234	11779	10234	58.8948	51.17
		10	914	10123	11988.8	10123	59.9442	50.615
		15	929	10226	12185.6	10226	60.9279	51.13
		20	956	11121	12539.7	11121	62.6987	55.605
		25	967	11163	12684	11163	63.4201	55.815
		30	949	11015	12447.9	11015	62.2396	55.075
		35	902	10129	11831.4	10129	59.1571	50.645
		40	890	11122	11674	11122	58.3701	55.61
		45	901	10010	11818.3	10010	59.0916	50.05
		50	960	11109	12592.2	11109	62.961	55.545
		55	953	11085	12500.4	11085	62.5019	55.425
		60	949	10968	12447.9	10968	62.2396	54.84

## Sheet: Xe lamp spectra
USR データ
ファイル名＝	C:\usr45data\Takeda\20170217-1-ND30.U30		波長（ｎｍ）	microW/cm2/nm
			800	2.06748
ピクセル数=	1024		799	2.06185
最小波長（ｎｍ）=	200		798	2.07423
最長波長（ｎｍ）=	800		797	2.05372
校正ピクセル＃１＝	727		796	2.06088
校正波長＃１＝	703.2		795	2.08251
校正ピクセル＃２＝	647		794	2.11577
校正波長＃２＝	640.2		793	2.13377
測定モード１＝	分光分布		792	2.12503
測定モード２＝	定常光(低速）		791	2.10161
測定項目＝	放射照度		790	2.04096
測定回数＝	1		789	1.98552
インターバル（秒）＝	0		788	1.95056
積算時間(msec)＝	800		787	1.93906
サンプリング数＝	1		786	1.92511
			785	1.8856
			784	1.87259
			783	1.84306
			782	1.84429
			781	1.82515
			780	1.80725
			779	1.79711
			778	1.76063
			777	1.77191
			776	1.75494
			775	1.77298
			774	1.75381
			773	1.74199
			772	1.72092
			771	1.73991
			770	1.75656
			769	1.77674
			768	1.81031
			767	1.84629
			766	1.84822
			765	1.71454
			764	1.55416
			763	1.49919
			762	1.48814
			761	1.44263
			760	1.40881
			759	1.39666
			758	1.39306
			757	1.40225
			756	1.38772
			755	1.39618
			754	1.4059
			753	1.41537
			752	1.41938
			751	1.45178
			750	1.46285
			749	1.49684
			748	1.52744
			747	1.55068
			746	1.59302
			745	1.62986
			744	1.67746
			743	1.7118
			742	1.77124
			741	1.81263
			740	1.86123
			739	1.91584
			738	1.98846
			737	2.0601
			736	2.12667
			735	2.19485
			734	2.2296
			733	2.21636
			732	2.22819
			731	2.2332
			730	2.25556
			729	2.26092
			728	2.28676
			727	2.32987
			726	2.39936
			725	2.49036
			724	2.61249
			723	2.79254
			722	2.97999
			721	3.22108
			720	3.50348
			719	3.81756
			718	4.16731
			717	4.51718
			716	4.91679
			715	5.30911
			714	5.66399
			713	5.99671
			712	6.31794
			711	6.58645
			710	6.88473
			709	7.17824
			708	7.45127
			707	7.77078
			706	8.06354
			705	8.3531
			704	8.64649
			703	8.92915
			702	9.2289
			701	9.47462
			700	9.76435
			699	10.0258
			698	10.2959
			697	10.5735
			696	10.8971
			695	11.2582
			694	11.6401
			693	12.0418
			692	12.4556
			691	12.8432
			690	13.2087
			689	13.5158
			688	13.8992
			687	14.3176
			686	14.7572
			685	15.1733
			684	15.4512
			683	15.574
			682	15.7407
			681	16.0609
			680	16.4656
			679	16.8807
			678	17.3071
			677	17.7016
			676	18.073
			675	18.3997
			674	18.729
			673	19.0637
			672	19.3895
			671	19.6727
			670	19.9816
			669	20.2958
			668	20.5783
			667	20.8269
			666	21.0541
			665	21.2978
			664	21.5491
			663	21.832
			662	22.1032
			661	22.4383
			660	22.7534
			659	23.0858
			658	23.4339
			657	23.8415
			656	24.2413
			655	24.6519
			654	25.0847
			653	25.5218
			652	26.0019
			651	26.3781
			650	26.6029
			649	26.7057
			648	26.8019
			647	26.8782
			646	27.0088
			645	27.1961
			644	27.4015
			643	27.6334
			642	27.8655
			641	28.1642
			640	28.4182
			639	28.6978
			638	28.9707
			637	29.2296
			636	29.4831
			635	29.7556
			634	29.9722
			633	30.2028
			632	30.3616
			631	30.4973
			630	30.6749
			629	30.8422
			628	31.005
			627	31.2002
			626	31.369
			625	31.5304
			624	31.6958
			623	31.8036
			622	31.9142
			621	32.0182
			620	32.0463
			619	32.1164
			618	32.1963
			617	32.2516
			616	32.3607
			615	32.4689
			614	32.6033
			613	32.7683
			612	32.9533
			611	33.1566
			610	33.3534
			609	33.6266
			608	33.9128
			607	34.2346
			606	34.6105
			605	34.9829
			604	35.3783
			603	35.7992
			602	36.2221
			601	36.7318
			600	37.1522
			599	37.6221
			598	38.0533
			597	38.4444
			596	38.8836
			595	39.2619
			594	39.6609
			593	39.9586
			592	40.2626
			591	40.5568
			590	40.7624
			589	41.0249
			588	41.3418
			587	41.5685
			586	41.7406
			585	41.8859
			584	42.0284
			583	42.1541
			582	42.286
			581	42.4343
			580	42.5624
			579	42.6815
			578	42.8131
			577	42.9418
			576	43.0341
			575	43.1465
			574	43.2368
			573	43.3661
			572	43.4818
			571	43.5897
			570	43.654
			569	43.6913
			568	43.729
			567	43.7884
			566	43.8569
			565	43.9567
			564	44.0684
			563	44.1547
			562	44.2025
			561	44.2924
			560	44.3719
			559	44.447
			558	44.5304
			557	44.6365
			556	44.6885
			555	44.7701
			554	44.8433
			553	44.8861
			552	44.9256
			551	44.9654
			550	45.0619
			549	45.1213
			548	45.2043
			547	45.2493
			546	45.2897
			545	45.3288
			544	45.3617
			543	45.3298
			542	45.3217
			541	45.3048
			540	45.2428
			539	45.3221
			538	45.3759
			537	45.4915
			536	45.5627
			535	45.5954
			534	45.6394
			533	45.6894
			532	45.7374
			531	45.8219
			530	45.9414
			529	45.9451
			528	45.9416
			527	45.9717
			526	46.0175
			525	46.0402
			524	46.1092
			523	46.1465
			522	46.2087
			521	46.1851
			520	46.2511
			519	46.2641
			518	46.3097
			517	46.3661
			516	46.4239
			515	46.4805
			514	46.5489
			513	46.5687
			512	46.482
			511	46.5591
			510	46.6415
			509	46.7668
			508	46.861
			507	47.0024
			506	47.2014
			505	47.3714
			504	47.5414
			503	47.5269
			502	47.603
			501	47.8221
			500	48.154
			499	48.6281
			498	49.3031
			497	50.1563
			496	51.2163
			495	52.4169
			494	53.3877
			493	53.5245
			492	52.1487
			491	50.3568
			490	50.1301
			489	50.4804
			488	51.0494
			487	51.9349
			486	53.2319
			485	54.4943
			484	55.298
			483	55.3185
			482	54.7606
			481	53.3004
			480	51.904
			479	51.8478
			478	52.8768
			477	54.7488
			476	57.2932
			475	60.7522
			474	64.2285
			473	62.4135
			472	62.1664
			471	64.5625
			470	66.7765
			469	67.5808
			468	65.4482
			467	61.0383
			466	58.8373
			465	58.8267
			464	59.0268
			463	57.8725
			462	55.8983
			461	54.7114
			460	54.4809
			459	54.3719
			458	53.713
			457	52.7806
			456	52.4142
			455	52.7876
			454	53.8804
			453	55.6441
			452	55.446
			451	56.0408
			450	53.7755
			449	50.7316
			448	50.0622
			447	50.0985
			446	50.2561
			445	50.3308
			444	50.3984
			443	50.538
			442	50.6028
			441	50.753
			440	50.984
			439	50.9615
			438	50.3483
			437	49.8208
			436	49.5752
			435	49.4386
			434	49.3409
			433	49.2901
			432	49.249
			431	49.1995
			430	49.2975
			429	49.3416
			428	49.3228
			427	49.3064
			426	49.4027
			425	49.4698
			424	49.6469
			423	49.8876
			422	50.2594
			421	50.655
			420	50.5773
			419	49.6112
			418	48.9827
			417	48.7429
			416	48.7227
			415	48.6643
			414	48.6887
			413	48.6152
			412	48.3832
			411	48.0567
			410	47.7783
			409	47.5701
			408	47.2315
			407	46.9895
			406	46.8484
			405	46.7222
			404	46.6232
			403	46.6463
			402	46.8252
			401	47.0267
			400	48.0825
			399	48.4666
			398	48.3068
			397	47.8894
			396	47.1521
			395	46.9292
			394	46.5869
			393	46.6888
			392	46.5351
			391	46.2103
			390	45.9801
			389	45.7865
			388	45.5486
			387	45.3862
			386	45.252
			385	45.286
			384	45.2414
			383	45.1638
			382	44.9684
			381	44.8804
			380	44.6491
			379	44.4428
			378	44.1613
			377	44.0426
			376	43.9188
			375	43.6383
			374	43.3701
			373	43.1217
			372	43.0246
			371	42.6698
			370	42.3669
			369	42.1292
			368	41.769
			367	41.4002
			366	40.9946
			365	40.5504
			364	39.9564
			363	39.4762
			362	38.8643
			361	38.3247
			360	37.6518
			359	36.9502
			358	36.2688
			357	35.4983
			356	34.6771
			355	33.634
			354	32.4763
			353	31.2021
			352	29.9461
			351	28.7777
			350	27.6975
			349	26.6925
			348	25.4713
			347	23.9336
			346	22.0018
			345	19.8864
			344	17.7634
			343	16.0492
			342	14.8717
			341	14.0178
			340	13.2165
			339	12.2602
			338	11.3427
			337	10.769
			336	10.5872
			335	10.5344
			334	10.2123
			333	9.53864
			332	8.62653
			331	7.84218
			330	7.43216
			329	7.3238
			328	7.19258
			327	6.85634
			326	6.30894
			325	5.78142
			324	5.36469
			323	5.11365
			322	4.81651
			321	4.37647
			320	3.84453
			319	3.50766
			318	3.42979
			317	3.55464
			316	3.65526
			315	3.6742
			314	3.69649
			313	3.76026
			312	3.8161
			311	3.71459
			310	3.41358
			309	3.01968
			308	2.83315
			307	2.86229
			306	2.90265
			305	2.79155
			304	2.52643
			303	2.26195
			302	1.98999
			301	1.69911
			300	1.35035
			299	0.960104
			298	0.670475
			297	0.519369
			296	0.494802
			295	0.448144
			294	0.452457
			293	0.442513
			292	0.393096
			291	0.354849
			290	0.395858
			289	0.379088
			288	0.340372
			287	0.29163
			286	0.300028
			285	0.278818
			284	0.304029
			283	0.307894
			282	0.307836
			281	0.255584
			280	0.19432
			279	0.168883
			278	0.172914
			277	0.173
			276	0.156186
			275	0.154719
			274	0.144698
			273	0.167954
			272	0.143631
			271	0.164212
			270	0.187711
			269	0.176854
			268	0.170579
			267	0.174081
			266	0.162391
			265	0.160362
			264	0.179601
			263	0.163194
			262	0.169691
			261	0.188701
			260	0.170295
			259	0.213466
			258	0.218293
			257	0.185036
			256	0.133729
			255	0.161699
			254	0.201935
			253	0.157073
			252	0.137632
			251	0.155082
			250	0.128619
			249	0.133618
			248	0.141095
			247	0.117645
			246	0.103587
			245	0.107914
			244	0.141818
			243	0.127566
			242	0.127445
			241	0.11693
			240	0.136052
			239	0.12334
			238	0.149315
			237	0.144955
			236	0.151486
			235	0.153032
			234	0.18938
			233	0.16614
			232	0.114948
			231	0.199152
			230	0.28764
			229	0.199133
			228	0.158628
			227	0.245826
			226	0.216075
			225	0.243362
			224	0.185207
			223	0.141975
			222	0.163601
			221	0.250982
			220	0.215731
			219	0.175345
			218	0.220924
			217	0.188956
			216	0.328146
			215	0.314944
			214	0.304217
			213	0.417152
			212	0.418435
			211	0.460561
			210	0.466528
			209	0.434316
			208	0.559643
			207	0.494269
			206	0.496173
			205	0.627932
			204	0.423796
			203	0.646731
			202	0.838678
			201	0.765355
			200	0.807174
				測定番号
					0	0	0	0		0	#DIV/0!
							mcroW/cm2	kW/m2		#VALUE!	#VALUE!

## Sheet: UVvis
		R			K-M
		NiAl2O3	Ni@TaC	Ni@Ta2O5	NiAl2O3	Ni@TaC	Ni@Ta2O5
	1000	32.6889	17.7715	42.8751	0.693016	1.90235	0.380554
	999	32.6838	17.6823	42.5113	0.693229	1.9161	0.388714
	998	32.7017	17.9417	42.1854	0.692481	1.87651	0.396171
	997	32.7644	17.8347	42.163	0.689869	1.8927	0.396689
	996	32.7598	17.738	42.0339	0.69006	1.9075	0.399686
	995	32.7671	17.8206	42.4896	0.689756	1.89484	0.389207
	994	32.7961	17.6794	42.675	0.688552	1.91655	0.385021
	993	32.7668	17.8684	42.0393	0.689769	1.88758	0.39956
	992	32.7923	17.6424	41.9644	0.68871	1.92229	0.401308
	991	32.8879	17.9506	42.539	0.684755	1.87518	0.388087
	990	32.7194	17.9134	42.5665	0.691742	1.88077	0.387465
	989	32.9162	17.6987	41.7525	0.68359	1.91356	0.406296
	988	32.9169	17.7924	42.5904	0.683561	1.89915	0.386925
	987	32.8716	17.8404	43.1961	0.685428	1.89183	0.373492
	986	32.8615	17.7999	42.7284	0.685845	1.898	0.383824
	985	32.6589	17.7575	42.2685	0.694271	1.9045	0.394256
	984	32.7047	17.8768	42.6011	0.692356	1.88631	0.386684
	983	32.7166	17.7814	42.4313	0.691859	1.90083	0.390532
	982	32.8	17.7852	42.0952	0.68839	1.90025	0.39826
	981	32.7362	17.8743	42.2942	0.691042	1.88668	0.393666
	980	32.9485	17.6764	42.0885	0.682262	1.91701	0.398415
	979	32.8345	17.9071	42.0244	0.686961	1.88172	0.399907
	978	32.72	17.6918	42.2122	0.691717	1.91463	0.395553
	977	32.698	17.6724	42.0254	0.692636	1.91763	0.399884
	976	32.592	17.7142	42.2394	0.697079	1.91117	0.394926
	975	32.7493	17.9212	42.6238	0.690497	1.8796	0.386173
	974	32.7075	17.5064	42.4997	0.692239	1.94363	0.388977
	973	32.7313	17.752	41.8656	0.691246	1.90534	0.403626
	972	32.8298	17.7947	42.4528	0.687156	1.8988	0.390043
	971	32.5883	17.8026	42.1483	0.697234	1.89759	0.397029
	970	32.6503	17.8258	42.3084	0.694631	1.89405	0.39334
	969	32.7898	17.7955	43.056	0.688813	1.89868	0.376558
	968	32.8608	17.7367	42.5445	0.685874	1.9077	0.387963
	967	32.8353	17.7895	42.7684	0.686928	1.89959	0.382929
	966	32.7821	17.7972	42.4903	0.689133	1.89842	0.389191
	965	32.7054	17.4662	42.8348	0.692327	1.95	0.381449
	964	32.6867	17.7105	43.0363	0.693108	1.91174	0.376991
	963	32.8756	17.8475	42.665	0.685263	1.89075	0.385246
	962	32.8326	17.6963	41.987	0.68704	1.91393	0.40078
	961	33.1089	17.7268	42.3159	0.675712	1.90922	0.393168
	960	32.9338	17.6332	42.1422	0.682866	1.92373	0.39717
	959	32.844	17.9241	42.0104	0.686568	1.87916	0.400233
	958	33.0051	17.624	42.039	0.679943	1.92516	0.399567
	957	32.6954	17.8532	42.3896	0.692744	1.88988	0.391483
	956	32.9051	17.6642	42.9425	0.684047	1.9189	0.37906
	955	32.9998	17.6848	42.3581	0.68016	1.91571	0.392202
	954	32.7575	17.6377	41.9446	0.690156	1.92303	0.401772
	953	32.6936	17.4761	42.1007	0.692819	1.94843	0.398132
	952	32.9072	17.7218	42.1463	0.68396	1.90999	0.397075
	951	32.8812	17.901	41.9991	0.685032	1.88265	0.400497
	950	32.8216	17.7608	41.7774	0.687495	1.90399	0.405706
	949	32.8969	17.7558	42.4738	0.684385	1.90476	0.389565
	948	32.6227	17.6443	42.5088	0.695789	1.922	0.388771
	947	32.9571	17.3524	42.6265	0.681909	1.96821	0.386112
	946	32.6977	17.561	42.5134	0.692648	1.93502	0.388667
	945	32.8545	17.6078	42.4899	0.686134	1.92769	0.3892
	944	33.0547	17.6932	43.0633	0.677918	1.91441	0.376398
	943	33.0745	17.6817	42.5269	0.677111	1.91619	0.388361
	942	32.976	17.4695	41.6844	0.681134	1.94948	0.407911
	941	32.9936	17.6002	42.6158	0.680413	1.92888	0.386353
	940	32.8057	17.6063	42.8852	0.688154	1.92792	0.380329
	939	32.9837	17.7867	42.6251	0.680819	1.90002	0.386143
	938	33.1445	17.5763	42.5648	0.674268	1.93262	0.387504
	937	33.0147	17.2666	42.098	0.67955	1.9821	0.398195
	936	33.1594	17.6493	41.91	0.673665	1.92122	0.402583
	935	32.7715	17.478	42.7945	0.689573	1.94813	0.382347
	934	33.051	17.5372	42.2784	0.678069	1.93877	0.394029
	933	32.8327	17.7502	42.2783	0.687036	1.90562	0.394031
	932	33.2312	17.6398	42.8181	0.670766	1.9227	0.381821
	931	33.0933	17.599	42.6489	0.676346	1.92907	0.385608
	930	32.7684	17.7744	42.552	0.689702	1.90191	0.387793
	929	32.7072	17.7438	43.2105	0.692251	1.9066	0.373179
	928	33.013	17.6214	42.3805	0.67962	1.92557	0.39169
	927	32.9966	17.5566	42.2698	0.680291	1.93571	0.394227
	926	33.119	17.4208	42.1106	0.675302	1.95724	0.397903
	925	32.9576	17.578	42.5167	0.681889	1.93235	0.388592
	924	32.9497	17.6914	43.583	0.682213	1.91469	0.365151
	923	32.88	17.4819	42.9395	0.685081	1.94751	0.379127
	922	32.7067	17.3235	41.8428	0.692272	1.97287	0.404163
	921	33.2648	18.0866	42.4864	0.669414	1.85491	0.389279
	920	32.9959	17.6718	42.1813	0.680319	1.91773	0.396266
	919	33.1596	17.7378	42.362	0.673657	1.90753	0.392113
	918	32.9603	17.3617	42.5674	0.681778	1.96671	0.387445
	917	32.9943	17.3133	42.5514	0.680385	1.97452	0.387806
	916	33.062	17.4629	42.5644	0.67762	1.95053	0.387513
	915	32.7474	17.7135	42.4318	0.690576	1.91127	0.390521
	914	33.0422	17.519	42.8132	0.678427	1.94164	0.38193
	913	33.3995	17.6659	43.6185	0.664026	1.91864	0.364395
	912	33.3088	17.4408	43.1401	0.667649	1.95404	0.374715
	911	33.1851	17.3274	43.2952	0.672626	1.97224	0.371338
	910	33.1698	17.24	43.0546	0.673244	1.98643	0.376589
	909	33.1406	17.559	43.2427	0.674426	1.93534	0.372478
	908	33.0195	17.6751	43.1138	0.679354	1.91721	0.37529
	907	33.3	17.4876	42.6538	0.668002	1.94661	0.385498
	906	33.2808	17.6429	43.4158	0.668772	1.92222	0.368733
	905	33.183	17.6607	43.8636	0.672711	1.91945	0.359215
	904	32.935	17.448	43.3386	0.682817	1.9529	0.370399
	903	33.1283	17.3355	43.5912	0.674925	1.97093	0.364976
	902	33.285	17.5787	43.1538	0.668603	1.93224	0.374416
	901	33.204	17.5462	43.3737	0.671863	1.93735	0.369641
	900	33.171	17.51	42.2788	0.673196	1.94306	0.39402
	899	32.9524	17.5092	42.4541	0.682102	1.94319	0.390013
	898	32.8992	17.3491	42.723	0.68429	1.96874	0.383945
	897	33.2493	17.1788	43.1264	0.670038	1.99646	0.375015
	896	33.0657	17.2156	43.2904	0.677469	1.99042	0.371442
	895	33.3863	17.5012	43.1203	0.664552	1.94445	0.375148
	894	33.0875	17.5562	43.3084	0.676582	1.93578	0.371052
	893	33.2396	17.1119	43.5407	0.670428	2.0075	0.366054
	892	33.4631	17.5147	42.8468	0.661499	1.94232	0.381182
	891	33.0937	17.4781	43.0374	0.67633	1.94811	0.376967
	890	32.8181	17.7384	43.5571	0.68764	1.90744	0.365704
	889	32.897	17.2842	42.6335	0.68438	1.97924	0.385954
	888	33.1474	17.368	42.2464	0.674151	1.9657	0.394765
	887	32.8199	17.4841	42.2941	0.687565	1.94716	0.393668
	886	33.1184	17.3305	42.1985	0.675327	1.97174	0.395869
	885	32.8589	17.5691	42.3763	0.685952	1.93375	0.391786
	884	33.3305	17.5827	41.357	0.66678	1.93162	0.41577
	883	33.3244	17.1815	42.7782	0.667024	1.99601	0.382711
	882	32.8915	17.5876	43.2995	0.684607	1.93085	0.371245
	881	33.1488	17.2605	42.5094	0.674094	1.98309	0.388757
	880	33.1919	17.4085	42.2578	0.672351	1.9592	0.394503
	879	33.6559	16.8978	43.4968	0.653903	2.04345	0.366994
	878	33.2252	17.2611	43.4415	0.671008	1.98299	0.368181
	877	32.7477	17.7098	44.1039	0.690563	1.91184	0.354206
	876	33.3703	17.5619	44.5217	0.66519	1.93488	0.345656
	875	33.0815	17.3465	43.9106	0.676826	1.96916	0.35823
	874	32.977	17.0758	43.4807	0.681093	2.0135	0.367339
	873	33.6001	17.4017	42.8892	0.656091	1.96029	0.380241
	872	33.2333	17.1155	43.0333	0.670682	2.00691	0.377057
	871	33.2197	17.779	43.7009	0.671229	1.9012	0.362646
	870	33.2311	17.6222	43.1644	0.67077	1.92544	0.374184
	869	33.2768	17.3083	43.3002	0.668932	1.97533	0.37123
	868	32.8001	16.9399	43.4968	0.688386	2.03631	0.366994
	867	33.6927	17.3234	43.8124	0.652464	1.97289	0.360291
	866	33.4698	17.449	42.6251	0.661233	1.95274	0.386143
	865	33.0898	17.624	42.7649	0.676489	1.92516	0.383008
	864	33.3031	17.238	43.2185	0.667877	1.98676	0.373004
	863	32.9966	17.4234	42.6211	0.680291	1.95682	0.386233
	862	32.9721	17.3072	42.1197	0.681294	1.97551	0.397691
	861	32.7372	17.1054	43.3127	0.691	2.00858	0.370959
	860	32.9987	17.3107	43.8035	0.680205	1.97494	0.360479
	859	33.1859	16.6632	43.7168	0.672593	2.08394	0.362309
	858	33.3229	17.2838	42.7541	0.667084	1.9793	0.383249
	857	33.5227	17.0933	42.3018	0.65914	2.01059	0.393492
	856	33.1847	17.813	42.902	0.672642	1.896	0.379957
	855	33.3936	17.396	44.0899	0.664261	1.9612	0.354496
	854	32.9225	17.8662	42.4689	0.683331	1.88791	0.389677
	853	33.1442	17.5157	42.9222	0.674281	1.94216	0.379509
	852	33.5907	17.3281	42.9048	0.656461	1.97213	0.379895
	851	33.0521	17.189	43.4726	0.678024	1.99478	0.367513
	850	32.4615	17.3546	42.8282	0.702594	1.96785	0.381596
	849	33.4165	17.7953	42.8506	0.663349	1.89871	0.381098
	848	32.9322	16.6757	42.7777	0.682932	2.08175	0.382722
	847	32.7447	17.7971	42.9786	0.690688	1.89843	0.378263
	846	33.5745	17.0355	43.5672	0.657098	2.02022	0.365488
	845	33.3334	16.9048	43.5945	0.666664	2.04226	0.364906
	844	33.8808	17.6384	43.1139	0.645166	1.92292	0.375288
	843	32.9331	16.8924	42.8969	0.682895	2.04437	0.38007
	842	33.4222	17.379	43.2765	0.663123	1.96393	0.371744
	841	33.997	17.2894	42.9634	0.640703	1.97839	0.378598
	840	33.9557	17.8592	43.3769	0.642285	1.88897	0.369572
	839	33.3897	16.973	43.7517	0.664416	2.03072	0.361571
	838	33.497	17.4928	43.5719	0.660156	1.94578	0.365388
	837	33.4073	17.3237	43.6386	0.663715	1.97284	0.363968
	836	33.5621	17.9245	43.5345	0.657586	1.8791	0.366187
	835	33.6051	17.5175	43.6052	0.655895	1.94188	0.364678
	834	33.6211	17.6708	43.321	0.655267	1.91788	0.37078
	833	33.4575	17.3964	43.1698	0.661721	1.96114	0.374066
	832	33.727	17.5914	43.0993	0.651127	1.93025	0.375608
	831	33.5915	17.4731	42.8447	0.656429	1.94891	0.381229
	830	33.3795	17.3609	43.0757	0.664823	1.96684	0.376126
	829	33.5069	18.011	43.6058	0.659764	1.86614	0.364665
	828	33.6033	17.5043	43.7662	0.655966	1.94396	0.361265
	827	33.7221	17.3091	44.0324	0.651318	1.9752	0.355689
	826	34.1282	17.7162	43.836	0.635705	1.91086	0.359795
	825	34.086	17.5945	43.7418	0.637308	1.92977	0.36178
	824	33.4984	17.4972	43.604	0.660101	1.94509	0.364704
	823	33.5178	17.5878	43.7481	0.659334	1.93082	0.361647
	822	33.5719	17.8196	43.6198	0.6572	1.895	0.364367
	821	33.3353	17.3252	43.8081	0.666588	1.9726	0.360382
	820	33.5674	17.4479	43.7944	0.657377	1.95291	0.36067
	819	33.4188	17.4254	43.5187	0.663258	1.9565	0.366525
	818	33.9359	17.5281	43.5888	0.643045	1.9402	0.365028
	817	33.7059	17.5593	43.6155	0.651949	1.93529	0.364459
	816	33.6108	17.4831	43.9538	0.655671	1.94732	0.357327
	815	33.4531	17.8348	43.7663	0.661895	1.89268	0.361263
	814	33.6142	17.3949	43.7899	0.655538	1.96138	0.360765
	813	33.5363	17.4251	44.143	0.658603	1.95655	0.353397
	812	33.8239	17.7612	43.9084	0.647364	1.90393	0.358276
	811	33.7303	17.7214	43.6711	0.650998	1.91005	0.363277
	810	33.7386	17.6518	43.726	0.650675	1.92083	0.362114
	809	33.494	17.5069	43.9852	0.660275	1.94355	0.356672
	808	33.7249	17.8786	44.3574	0.651209	1.88603	0.348995
	807	33.4657	17.162	43.9671	0.661396	1.99922	0.357049
	806	33.7831	17.3722	43.6698	0.648945	1.96502	0.363305
	805	33.547	17.5339	43.6516	0.658181	1.93929	0.363691
	804	33.5678	17.6058	43.9903	0.657362	1.928	0.356566
	803	33.5545	17.46	43.8139	0.657886	1.95099	0.36026
	802	33.6185	17.4343	44.0374	0.655369	1.95508	0.355586
	801	33.26	17.508	44.0087	0.669607	1.94338	0.356182
	800	33.9907	17.4656	43.8107	0.640944	1.9501	0.360327
	799	33.5195	17.6054	43.7509	0.659267	1.92806	0.361588
	798	33.7559	17.73	43.7218	0.650002	1.90873	0.362203
	797	33.5493	17.5398	43.6713	0.658091	1.93836	0.363273
	796	33.3764	17.64	43.7881	0.664947	1.92267	0.360803
	795	33.5951	17.5672	43.7219	0.656288	1.93405	0.362201
	794	33.3804	17.3807	43.7158	0.664787	1.96366	0.36233
	793	33.3555	17.4324	43.8686	0.665781	1.95538	0.35911
	792	33.1174	17.3846	43.5727	0.675367	1.96303	0.365371
	791	33.396	17.7806	43.7338	0.664165	1.90096	0.361949
	790	33.4571	17.2766	43.7353	0.661737	1.98047	0.361918
	789	33.4446	17.733	43.5858	0.662233	1.90827	0.365092
	788	33.5919	17.2277	43.4462	0.656414	1.98844	0.36808
	787	33.5957	17.5466	43.5705	0.656264	1.93729	0.365418
	786	33.5252	17.3296	44.0041	0.659041	1.97188	0.356278
	785	33.5384	17.6058	43.9262	0.65852	1.928	0.357904
	784	33.8278	17.372	43.7655	0.647213	1.96505	0.36128
	783	33.5041	17.4766	43.7744	0.659875	1.94835	0.361092
	782	33.3924	17.4668	43.8237	0.664309	1.94991	0.360054
	781	32.9527	17.5649	44.0182	0.68209	1.93441	0.355985
	780	33.2774	17.4005	43.8778	0.668908	1.96048	0.358917
	779	33.2993	17.4139	43.6893	0.66803	1.95834	0.362891
	778	33.271	17.3682	43.8092	0.669165	1.96567	0.360359
	777	33.2957	17.3844	43.8975	0.668174	1.96306	0.358505
	776	33.1502	17.3549	43.4852	0.674038	1.96781	0.367242
	775	33.2875	17.504	43.7967	0.668503	1.94401	0.360622
	774	32.9455	17.3804	43.6207	0.682385	1.96371	0.364348
	773	33.3202	17.4223	43.7446	0.667192	1.957	0.361721
	772	33.3518	17.1949	43.9344	0.665928	1.99381	0.357732
	771	33.1134	17.3191	43.878	0.67553	1.97358	0.358913
	770	33.2322	17.3136	43.8971	0.670726	1.97447	0.358513
	769	33.2898	17.3596	43.8439	0.668411	1.96705	0.359629
	768	33.3441	17.5154	43.8505	0.666236	1.94221	0.35949
	767	33.2661	17.3028	43.7074	0.669362	1.97622	0.362508
	766	33.2022	17.2521	43.4227	0.671935	1.98446	0.368585
	765	33.1102	17.3604	43.5211	0.67566	1.96692	0.366474
	764	32.8669	17.5361	43.5082	0.685622	1.93894	0.36675
	763	33.1718	17.4854	43.6009	0.673163	1.94696	0.36477
	762	33.1323	17.0787	43.6388	0.674763	2.01302	0.363963
	761	33.0184	17.3995	43.6559	0.679399	1.96064	0.3636
	760	32.7901	17.4606	43.5567	0.688801	1.95089	0.365713
	759	33.0893	17.2895	43.3108	0.676509	1.97838	0.371
	758	33.0979	17.3932	43.4977	0.676159	1.96165	0.366975
	757	32.6253	17.1611	43.6281	0.695679	1.99937	0.364191
	756	32.7126	17.3128	43.9435	0.692026	1.9746	0.357542
	755	32.7514	17.3348	43.5488	0.690409	1.97105	0.365881
	754	32.881	17.1963	43.5235	0.68504	1.99358	0.366422
	753	33.0734	17.0812	43.6003	0.677156	2.0126	0.364783
	752	32.8152	17.2192	43.4963	0.68776	1.98983	0.367005
	751	32.7791	17.2004	43.4954	0.689258	1.99291	0.367024
	750	32.7576	17.1634	43.3793	0.690151	1.99899	0.36952
	749	32.9691	17.2694	43.3272	0.681417	1.98164	0.370645
	748	32.6316	17.2128	43.2681	0.695415	1.99088	0.371926
	747	32.7128	17.3377	43.3283	0.692018	1.97058	0.370622
	746	32.6055	17.2077	43.5203	0.696511	1.99171	0.366491
	745	32.7006	17.1547	43.4303	0.692527	2.00043	0.368421
	744	32.7152	17.0841	43.4439	0.691918	2.01212	0.368129
	743	32.5699	17.1013	43.4625	0.698009	2.00926	0.36773
	742	32.7902	17.2225	43.3882	0.688797	1.98929	0.369328
	741	32.6238	17.0256	43.5169	0.695742	2.02188	0.366563
	740	32.6252	17.1638	43.4232	0.695684	1.99893	0.368574
	739	32.8082	17.2421	43.4163	0.68805	1.98609	0.368723
	738	32.6515	17.0316	43.5594	0.694581	2.02088	0.365655
	737	32.6153	17.0503	43.4919	0.696099	2.01775	0.367099
	736	32.6254	17.284	43.1862	0.695675	1.97927	0.373708
	735	32.5891	17.2019	43.2038	0.697201	1.99267	0.373325
	734	32.5376	17.0368	43.2407	0.699372	2.02001	0.372522
	733	32.5557	17.0908	43.1517	0.698608	2.011	0.374461
	732	32.4827	16.937	43.1215	0.701694	2.0368	0.375122
	731	32.5421	16.9412	43.1729	0.699182	2.03609	0.373998
	730	32.2993	16.9479	43.1902	0.709518	2.03496	0.373621
	729	32.4354	17.0028	43.0018	0.703703	2.02571	0.377751
	728	32.4012	16.8982	43.2419	0.705159	2.04339	0.372495
	727	32.5374	17.0103	43.2622	0.69938	2.02445	0.372054
	726	32.4695	17.0491	43.0313	0.702254	2.01795	0.377101
	725	32.4547	16.9689	43.0618	0.702882	2.03141	0.376431
	724	32.3388	16.9655	42.9983	0.707824	2.03198	0.377828
	723	32.3543	16.9434	42.9481	0.707161	2.03572	0.378936
	722	32.49	16.9637	43.1517	0.701385	2.03229	0.374461
	721	32.5031	16.8958	43.1885	0.70083	2.04379	0.373658
	720	32.4813	16.8478	43.1417	0.701754	2.05199	0.37468
	719	32.3951	16.8757	43.1285	0.705419	2.04722	0.374969
	718	32.369	16.9323	43.1807	0.706533	2.0376	0.373828
	717	32.3029	16.7916	43.149	0.709363	2.06164	0.37452
	716	32.3891	16.8225	43.1401	0.705675	2.05632	0.374715
	715	32.314	16.7911	43.2051	0.708887	2.06172	0.373296
	714	32.4291	16.9659	43.3999	0.703971	2.03192	0.369076
	713	32.3768	16.7223	43.3297	0.7062	2.07363	0.370591
	712	32.7074	16.8666	43.4318	0.692243	2.04877	0.368389
	711	32.3334	16.7244	43.5421	0.708056	2.07327	0.366024
	710	32.4535	16.8349	43.3829	0.702933	2.0542	0.369442
	709	32.3242	16.7454	43.4612	0.70845	2.06962	0.367757
	708	32.4757	16.771	43.5716	0.701991	2.06519	0.365394
	707	32.5068	16.7897	43.5632	0.700674	2.06196	0.365574
	706	32.3732	16.7097	43.588	0.706353	2.07582	0.365045
	705	32.4419	16.7395	43.5691	0.703426	2.07064	0.365448
	704	32.5055	16.7776	43.8048	0.700729	2.06405	0.360451
	703	32.323	16.7616	43.7125	0.708501	2.06682	0.3624
	702	32.5474	16.7538	43.8422	0.698958	2.06817	0.359665
	701	32.5567	16.7227	43.822	0.698566	2.07356	0.360089
	700	32.4949	16.57	43.9771	0.701177	2.10035	0.356841
	699	32.543	16.6783	43.8799	0.699144	2.0813	0.358873
	698	32.4717	16.648	43.9124	0.702161	2.0866	0.358193
	697	32.573	16.6714	44.0101	0.697879	2.08251	0.356153
	696	32.6805	16.6419	43.9469	0.693367	2.08767	0.357471
	695	32.5161	16.7104	43.9809	0.70028	2.0757	0.356762
	694	32.5799	16.634	44.0627	0.697588	2.08906	0.35506
	693	32.5573	16.7325	44.0694	0.69854	2.07186	0.354921
	692	32.546	16.6734	44.1124	0.699017	2.08216	0.35403
	691	32.5312	16.5355	44.0501	0.699642	2.10647	0.355322
	690	32.4664	16.6353	44.1593	0.702386	2.08883	0.353061
	689	32.5304	16.6034	44.0485	0.699676	2.09445	0.355355
	688	32.563	16.6587	44.0739	0.6983	2.08473	0.354828
	687	32.5604	16.6289	44.1543	0.69841	2.08996	0.353164
	686	32.4884	16.5216	44.1787	0.701453	2.10895	0.352661
	685	32.5928	16.5653	44.1382	0.697045	2.10118	0.353497
	684	32.7047	16.6733	44.1507	0.692356	2.08217	0.353238
	683	32.5824	16.648	44.3482	0.697483	2.0866	0.349182
	682	32.6541	16.567	44.3293	0.694472	2.10088	0.349569
	681	32.5418	16.6266	44.2929	0.699194	2.09036	0.350314
	680	32.5882	16.631	44.4322	0.697239	2.08959	0.347471
	679	32.6471	16.5975	44.4825	0.694765	2.09549	0.34645
	678	32.5702	16.6509	44.5182	0.697997	2.0861	0.345727
	677	32.4927	16.5619	44.6166	0.701271	2.10179	0.343742
	676	32.6608	16.5935	44.6449	0.694191	2.0962	0.343173
	675	32.758	16.5976	44.5387	0.690135	2.09547	0.345313
	674	32.7068	16.5627	44.4015	0.692268	2.10164	0.348096
	673	32.7013	16.5285	44.5139	0.692498	2.10772	0.345814
	672	32.7355	16.6355	44.6752	0.691071	2.0888	0.342565
	671	32.6854	16.5393	44.7106	0.693162	2.1058	0.341856
	670	32.6808	16.5954	44.7522	0.693354	2.09586	0.341025
	669	32.7087	16.5267	44.6318	0.692189	2.10804	0.343436
	668	32.696	16.5824	44.7378	0.692719	2.09816	0.341312
	667	32.7911	16.558	44.8497	0.688759	2.10248	0.339083
	666	32.7732	16.6101	44.8009	0.689503	2.09327	0.340054
	665	32.6619	16.5775	44.7229	0.694145	2.09902	0.34161
	664	32.7814	16.5727	44.8829	0.689162	2.09987	0.338425
	663	32.8871	16.5677	44.7944	0.684788	2.10076	0.340183
	662	32.7923	16.5538	44.8351	0.68871	2.10322	0.339373
	661	32.649	16.4896	44.853	0.694685	2.11466	0.339018
	660	32.747	16.6362	44.7957	0.690592	2.08868	0.340157
	659	32.7344	16.5365	44.9141	0.691117	2.1063	0.337807
	658	32.8024	16.5218	44.9747	0.688291	2.10891	0.33661
	657	32.7362	16.5665	44.9005	0.691042	2.10097	0.338076
	656	32.9597	16.6062	44.829	0.681803	2.09395	0.339494
	655	32.6514	16.4954	44.9216	0.694585	2.11363	0.337658
	654	32.8819	16.5417	45.0008	0.685003	2.10537	0.336095
	653	32.8003	16.5258	44.9917	0.688378	2.1082	0.336275
	652	32.956	16.537	44.9738	0.681954	2.10621	0.336627
	651	32.8089	16.5155	44.9778	0.688021	2.11004	0.336549
	650	32.9809	16.4969	45.0987	0.680933	2.11336	0.334173
	649	32.848	16.5127	45.0441	0.686403	2.11054	0.335244
	648	32.8942	16.551	45.0746	0.684496	2.10372	0.334645
	647	32.8576	16.5229	45.041	0.686006	2.10872	0.335305
	646	32.9076	16.4913	45.0921	0.683944	2.11436	0.334302
	645	32.9565	16.5838	45.2194	0.681934	2.09791	0.331817
	644	32.9315	16.6315	45.2416	0.682961	2.0895	0.331386
	643	32.9669	16.6305	45.1642	0.681507	2.08968	0.332893
	642	33.0699	16.5356	45.1343	0.677298	2.10646	0.333476
	641	33.0433	16.5119	45.3233	0.678383	2.11068	0.329802
	640	33.0318	16.4923	45.2553	0.678852	2.11418	0.331119
	639	33.1036	16.4942	45.2158	0.675928	2.11384	0.331887
	638	33.0224	16.6005	45.1967	0.679236	2.09496	0.332259
	637	32.9577	16.5206	45.165	0.681885	2.10913	0.332877
	636	32.9953	16.5302	45.2754	0.680344	2.10742	0.330729
	635	33.0586	16.4574	45.2931	0.677759	2.12043	0.330386
	634	33.1181	16.4993	45.3364	0.675339	2.11293	0.329549
	633	33.1641	16.5609	45.3259	0.673475	2.10196	0.329752
	632	33.1446	16.5636	45.3804	0.674264	2.10149	0.328699
	631	33.2071	16.5319	45.5657	0.671738	2.10712	0.325145
	630	33.0859	16.5811	45.4871	0.676647	2.09839	0.326648
	629	33.2225	16.4408	45.4751	0.671117	2.12342	0.326878
	628	33.2054	16.5353	45.5376	0.671806	2.10651	0.325682
	627	33.3068	16.5449	45.4858	0.667729	2.1048	0.326673
	626	33.214	16.5001	45.5617	0.671459	2.11279	0.325221
	625	33.2799	16.5316	45.6008	0.668808	2.10717	0.324476
	624	33.1906	16.4763	45.688	0.672404	2.11704	0.322819
	623	33.1808	16.526	45.5759	0.6728	2.10817	0.324951
	622	33.2876	16.4958	45.5164	0.668499	2.11355	0.326087
	621	33.2298	16.578	45.6684	0.670823	2.09894	0.323191
	620	33.3144	16.4561	45.6672	0.667424	2.12067	0.323214
	619	33.3906	16.5408	45.7195	0.66438	2.10553	0.322223
	618	33.3328	16.4713	45.8182	0.666688	2.11794	0.32036
	617	33.3599	16.515	45.7306	0.665605	2.11013	0.322013
	616	33.3528	16.5312	45.6979	0.665889	2.10724	0.322632
	615	33.3957	16.4495	45.8208	0.664177	2.12185	0.320311
	614	33.3136	16.5292	45.8935	0.667457	2.1076	0.318946
	613	33.346	16.4789	45.7196	0.66616	2.11658	0.322221
	612	33.2905	16.4233	45.8215	0.668382	2.12657	0.320298
	611	33.3882	16.5284	45.7655	0.664476	2.10774	0.321354
	610	33.438	16.4983	45.8895	0.662495	2.11311	0.319021
	609	33.3879	16.5236	45.7967	0.664488	2.10859	0.320765
	608	33.5897	16.5463	45.7784	0.6565	2.10456	0.32111
	607	33.3823	16.4401	45.8289	0.664711	2.12354	0.320159
	606	33.483	16.4951	45.9148	0.66071	2.11368	0.318547
	605	33.583	16.5173	45.8164	0.656764	2.10972	0.320394
	604	33.4416	16.4143	45.8688	0.662352	2.1282	0.31941
	603	33.359	16.508	45.9126	0.665641	2.11137	0.318589
	602	33.4814	16.4236	45.8412	0.660773	2.12652	0.319928
	601	33.5544	16.5222	45.9332	0.65789	2.10884	0.318203
	600	33.5044	16.4357	45.8225	0.659863	2.12434	0.32028
	599	33.5016	16.4738	45.8638	0.659974	2.11749	0.319503
	598	33.5674	16.5187	45.8417	0.657377	2.10947	0.319918
	597	33.4004	16.4898	45.8518	0.66399	2.11463	0.319729
	596	33.5756	16.5074	45.8939	0.657055	2.11148	0.318939
	595	33.6274	16.4746	45.8699	0.65502	2.11735	0.319389
	594	33.5256	16.4865	45.9521	0.659026	2.11522	0.31785
	593	33.5421	16.5343	45.9403	0.658374	2.10669	0.318071
	592	33.4839	16.4246	45.9536	0.660674	2.12634	0.317822
	591	33.5416	16.4549	45.876	0.658394	2.12088	0.319274
	590	33.5138	16.4637	45.9404	0.659492	2.1193	0.318069
	589	33.5742	16.4555	45.9209	0.65711	2.12078	0.318433
	588	33.6023	16.5273	45.7085	0.656005	2.10793	0.322431
	587	33.4525	16.4255	45.9345	0.661919	2.12617	0.318179
	586	33.519	16.476	45.8244	0.659286	2.1171	0.320244
	585	33.5192	16.4009	45.6744	0.659278	2.13062	0.323077
	584	33.5762	16.5225	45.8104	0.657031	2.10879	0.320507
	583	33.6068	16.4059	45.7888	0.655828	2.12971	0.320914
	582	33.7194	16.4879	45.8369	0.651423	2.11497	0.320009
	581	33.4466	16.3807	45.8244	0.662153	2.13428	0.320244
	580	33.5698	16.4427	45.8832	0.657283	2.12308	0.319139
	579	33.6905	16.4222	45.7587	0.65255	2.12677	0.321482
	578	33.5114	16.447	45.6697	0.659587	2.1223	0.323166
	577	33.6125	16.4801	45.7714	0.655604	2.11636	0.321242
	576	33.6109	16.4777	45.729	0.655667	2.11679	0.322043
	575	33.5056	16.4373	45.7832	0.659816	2.12405	0.32102
	574	33.575	16.465	45.8159	0.657078	2.11907	0.320404
	573	33.6001	16.4037	45.7635	0.656091	2.13011	0.321391
	572	33.6292	16.4479	45.7036	0.654949	2.12214	0.322524
	571	33.6311	16.4536	45.7251	0.654875	2.12112	0.322117
	570	33.4692	16.4434	45.7165	0.661257	2.12295	0.32228
	569	33.461	16.4791	45.6813	0.661582	2.11654	0.322946
	568	33.4934	16.4196	45.6965	0.660298	2.12724	0.322658
	567	33.5755	16.4302	45.6139	0.657059	2.12533	0.324227
	566	33.679	16.4435	45.6606	0.653	2.12293	0.323339
	565	33.623	16.3995	45.6903	0.655192	2.13087	0.322776
	564	33.4699	16.4578	45.7664	0.661229	2.12036	0.321337
	563	33.6616	16.4582	45.6844	0.65368	2.12029	0.322888
	562	33.5828	16.4542	45.7466	0.656771	2.12101	0.32171
	561	33.6457	16.4169	45.8193	0.654303	2.12773	0.32034
	560	33.5852	16.4163	45.8058	0.656677	2.12783	0.320594
	559	33.4576	16.3487	45.8258	0.661717	2.14009	0.320217
	558	33.6116	16.4443	45.6429	0.65564	2.12279	0.323675
	557	33.5117	16.3795	45.6566	0.659575	2.13449	0.323415
	556	33.5617	16.3419	45.7216	0.657602	2.14133	0.322183
	555	33.5506	16.31	45.835	0.658039	2.14715	0.320044
	554	33.5746	16.4604	45.7008	0.657094	2.1199	0.322577
	553	33.6144	16.3724	45.6706	0.65553	2.13578	0.323149
	552	33.4436	16.3803	45.6278	0.662272	2.13435	0.323962
	551	33.5828	16.3514	45.6271	0.656771	2.1396	0.323975
	550	33.5202	16.3525	45.6218	0.659239	2.1394	0.324076
	549	33.5668	16.337	45.6944	0.657401	2.14222	0.322698
	548	33.4806	16.3472	45.834	0.660805	2.14036	0.320063
	547	33.5232	16.3934	45.7786	0.65912	2.13197	0.321106
	546	33.5484	16.4038	45.7841	0.658126	2.13009	0.321003
	545	33.5215	16.4192	45.8277	0.659188	2.12731	0.320182
	544	33.5563	16.3985	45.6982	0.657815	2.13105	0.322626
	543	33.5141	16.3476	45.6642	0.65948	2.14029	0.323271
	542	33.4962	16.4118	45.5839	0.660188	2.12865	0.324798
	541	33.44	16.3476	45.655	0.662415	2.14029	0.323445
	540	33.4935	16.3691	45.6882	0.660294	2.13638	0.322815
	539	33.4224	16.3971	45.6933	0.663115	2.13131	0.322719
	538	33.4946	16.3685	45.6396	0.660251	2.13649	0.323738
	537	33.5695	16.3854	45.6697	0.657295	2.13342	0.323166
	536	33.5128	16.3733	45.7177	0.659531	2.13562	0.322257
	535	33.5705	16.4485	45.7268	0.657255	2.12203	0.322085
	534	33.4734	16.4022	45.7313	0.66109	2.13038	0.322
	533	33.4945	16.4235	45.7558	0.660255	2.12654	0.321537
	532	33.4281	16.2937	45.7642	0.662888	2.15014	0.321378
	531	33.4665	16.354	45.7967	0.661364	2.13913	0.320765
	530	33.4663	16.3074	45.7752	0.661372	2.14763	0.321171
	529	33.5256	16.3639	45.7675	0.659026	2.13733	0.321316
	528	33.463	16.3926	45.6122	0.661503	2.13212	0.324259
	527	33.479	16.3155	45.5966	0.660869	2.14615	0.324556
	526	33.5067	16.3662	45.7716	0.659772	2.13691	0.321238
	525	33.4424	16.362	45.6873	0.66232	2.13767	0.322833
	524	33.5576	16.364	45.6671	0.657763	2.13731	0.323216
	523	33.5369	16.3827	45.7225	0.65858	2.13391	0.322166
	522	33.482	16.3731	45.788	0.66075	2.13565	0.320929
	521	33.4831	16.3644	45.7786	0.660706	2.13723	0.321106
	520	33.4281	16.2984	45.7475	0.662888	2.14928	0.321693
	519	33.608	16.4034	45.6797	0.655781	2.13017	0.322977
	518	33.4771	16.3953	45.7479	0.660944	2.13163	0.321686
	517	33.535	16.4	45.8894	0.658655	2.13078	0.319023
	516	33.4192	16.3728	45.7914	0.663242	2.13571	0.320865
	515	33.4561	16.3313	45.7112	0.661776	2.14326	0.32238
	514	33.5001	16.4092	45.7865	0.660033	2.12912	0.320957
	513	33.428	16.305	45.7587	0.662892	2.14807	0.321482
	512	33.4799	16.4041	45.777	0.660833	2.13004	0.321137
	511	33.4604	16.3525	45.8296	0.661606	2.1394	0.320146
	510	33.5086	16.3779	45.9738	0.659697	2.13478	0.317445
	509	33.471	16.3977	45.9696	0.661185	2.1312	0.317523
	508	33.4446	16.3599	45.8152	0.662233	2.13805	0.320417
	507	33.4988	16.3333	45.7709	0.660085	2.1429	0.321252
	506	33.526	16.3577	45.8605	0.65901	2.13845	0.319565
	505	33.4125	16.2917	45.984	0.663508	2.15051	0.317255
	504	33.4307	16.3286	45.8798	0.662785	2.14375	0.319203
	503	33.484	16.3854	45.8755	0.660671	2.13342	0.319284
	502	33.5242	16.3693	46.0464	0.659081	2.13634	0.316093
	501	33.4745	16.3454	45.9862	0.661047	2.14069	0.317214
	500	33.4823	16.4312	45.9088	0.660738	2.12515	0.31866
	499	33.4818	16.3774	45.9018	0.660758	2.13487	0.318791
	498	33.4581	16.4201	45.9451	0.661697	2.12715	0.317981
	497	33.4023	16.4082	46.0418	0.663914	2.1293	0.316179
	496	33.4011	16.4208	45.9497	0.663962	2.12702	0.317895
	495	33.5407	16.4156	45.9226	0.65843	2.12796	0.318402
	494	33.5416	16.372	45.989	0.658394	2.13585	0.317162
	493	33.4254	16.4105	46.1101	0.662995	2.12888	0.314912
	492	33.4074	16.3854	46.1452	0.663711	2.13342	0.314262
	491	33.3991	16.4495	46.0772	0.664042	2.12185	0.315521
	490	33.4064	16.3688	46.0741	0.663751	2.13644	0.315579
	489	33.5326	16.434	45.9884	0.658749	2.12464	0.317173
	488	33.3974	16.5147	46.0223	0.66411	2.11018	0.316541
	487	33.3947	16.4402	46.1166	0.664217	2.12353	0.314791
	486	33.4088	16.3958	46.0889	0.663656	2.13154	0.315304
	485	33.5544	16.3977	46.0907	0.65789	2.1312	0.315271
	484	33.4995	16.4412	46.1544	0.660057	2.12335	0.314092
	483	33.3919	16.4205	46.2439	0.664329	2.12708	0.312443
	482	33.4121	16.4736	46.1392	0.663524	2.11753	0.314373
	481	33.3984	16.4028	46.0787	0.66407	2.13027	0.315494
	480	33.5233	16.4715	46.0681	0.659116	2.1179	0.31569
	479	33.4418	16.5	46.1533	0.662344	2.1128	0.314113
	478	33.3587	16.3809	46.1639	0.665653	2.13424	0.313917
	477	33.2996	16.4896	46.1717	0.668018	2.11466	0.313773
	476	33.3678	16.4409	46.0315	0.66529	2.1234	0.31637
	475	33.4306	16.4606	45.9887	0.662789	2.11986	0.317167
	474	33.3846	16.4604	46.0987	0.66462	2.1199	0.315123
	473	33.4736	16.4419	46.3056	0.661082	2.12322	0.311311
	472	33.3925	16.4037	46.2439	0.664305	2.13011	0.312443
	471	33.2627	16.4658	46.1349	0.669499	2.11893	0.314453
	470	33.43	16.5588	46.1792	0.662813	2.10234	0.313635
	469	33.3361	16.5522	46.1923	0.666556	2.10351	0.313393
	468	33.2714	16.5221	46.1189	0.669149	2.10886	0.314749
	467	33.3256	16.5552	46.0251	0.666976	2.10298	0.316489
	466	33.3965	16.4621	46.068	0.664145	2.11959	0.315692
	465	33.4201	16.5071	46.0889	0.663206	2.11154	0.315304
	464	33.4711	16.4535	46.0836	0.661182	2.12113	0.315403
	463	33.3153	16.5129	46.1423	0.667388	2.1105	0.314316
	462	33.2673	16.5712	46.1806	0.669314	2.10014	0.313609
	461	33.3186	16.5973	46.1802	0.667256	2.09552	0.313616
	460	33.4012	16.5884	46.1446	0.663958	2.0971	0.314273
	459	33.3843	16.6197	46.0304	0.664632	2.09158	0.316391
	458	33.2861	16.5015	46.1902	0.668559	2.11254	0.313432
	457	33.3591	16.5727	46.1577	0.665637	2.09987	0.314031
	456	33.3281	16.5651	46.0504	0.666876	2.10122	0.316019
	455	33.3091	16.5817	46.1399	0.667637	2.09828	0.31436
	454	33.3109	16.6046	46.1797	0.667565	2.09424	0.313625
	453	33.371	16.6304	46.0659	0.665162	2.08969	0.315731
	452	33.4933	16.6226	46.0931	0.660302	2.09107	0.315227
	451	33.2931	16.5797	46.1373	0.668278	2.09863	0.314408
	450	33.3596	16.6315	45.9708	0.665617	2.0895	0.317501
	449	33.376	16.5897	45.978	0.664962	2.09687	0.317367
	448	33.3132	16.5937	46.081	0.667473	2.09616	0.315451
	447	33.2927	16.5947	46.1321	0.668294	2.09598	0.314505
	446	33.3923	16.6976	46.103	0.664313	2.07793	0.315043
	445	33.2696	16.7282	46.0484	0.669221	2.07261	0.316056
	444	33.2261	16.7259	46.0072	0.670972	2.07301	0.316822
	443	33.3262	16.6884	46.1648	0.666952	2.07954	0.3139
	442	33.2096	16.6086	45.9772	0.671637	2.09353	0.317382
	441	33.2666	16.77	45.8481	0.669342	2.06536	0.319798
	440	33.2834	16.7018	45.9595	0.668667	2.0772	0.317712
	439	33.2888	16.8161	46.0056	0.668451	2.05742	0.316852
	438	33.2928	16.7186	46.0696	0.66829	2.07427	0.315662
	437	33.3556	16.8146	45.8836	0.665777	2.05768	0.319132
	436	33.2176	16.7424	45.9214	0.671314	2.07014	0.318424
	435	33.2532	16.7853	45.7448	0.669881	2.06272	0.321744
	434	33.2278	16.7885	45.7037	0.670903	2.06217	0.322522
	433	33.3172	16.8327	45.688	0.667312	2.05457	0.322819
	432	33.0994	16.7773	45.4233	0.676098	2.0641	0.327873
	431	33.132	16.8188	45.5288	0.674775	2.05696	0.32585
	430	33.2481	16.8518	45.5368	0.670086	2.0513	0.325697
	429	33.1485	16.8856	45.5328	0.674106	2.04553	0.325773
	428	33.1958	16.795	45.5013	0.672194	2.06105	0.326376
	427	33.1453	16.8198	45.5015	0.674236	2.05679	0.326372
	426	33.0207	16.9065	45.5446	0.679305	2.04197	0.325548
	425	33.0815	16.9178	45.4399	0.676826	2.04006	0.327554
	424	33.2247	16.8656	45.3623	0.671028	2.04894	0.329048
	423	33.0141	16.8624	45.2756	0.679575	2.04949	0.330726
	422	33.132	16.8742	45.2366	0.674775	2.04747	0.331483
	421	32.9587	16.8957	45.2363	0.681844	2.04381	0.331489
	420	33.2301	17.1138	45.2206	0.67081	2.00719	0.331794
	419	33.0618	16.9899	45.2982	0.677628	2.02787	0.330288
	418	33.1037	16.9676	45.2474	0.675924	2.03163	0.331273
	417	33.1103	16.9911	45.2431	0.675656	2.02767	0.331356
	416	33.0202	16.9604	45.0834	0.679326	2.03285	0.334473
	415	33.2539	17.0509	45.215	0.669853	2.01765	0.331903
	414	33.0597	16.9138	45.2577	0.677714	2.04073	0.331073
	413	33.1533	17.0133	45.2074	0.673912	2.02394	0.332051
	412	33.1147	17.184	45.2062	0.675477	1.9956	0.332074
	411	32.9916	16.9795	45.1317	0.680495	2.02962	0.333527
	410	33.0781	17.1399	45.1713	0.676965	2.00287	0.332754
	409	33.0122	17.1152	45.3055	0.679653	2.00696	0.330146
	408	32.9699	17.03	45.3255	0.681384	2.02115	0.329759
	407	33.2704	17.0391	45.2256	0.669189	2.01962	0.331697
	406	33.084	17.164	45.3073	0.676725	1.99889	0.330111
	405	33.0626	17.1931	45.1889	0.677596	1.99411	0.332411
	404	33.1227	17.1061	45.2836	0.675152	2.00846	0.33057
	403	33.3333	17.1781	45.4608	0.666668	1.99657	0.327153
	402	33.0861	17.28	45.3844	0.676639	1.97992	0.328622
	401	33.3725	17.367	45.4001	0.665102	1.96586	0.32832
	400	33.2231	17.3356	45.5807	0.671092	1.97092	0.324859
	399	33.238	17.3585	45.5155	0.670492	1.96723	0.326104
	398	33.4089	17.3391	45.4088	0.663652	1.97035	0.328152
	397	33.1961	17.384	45.4476	0.672182	1.96313	0.327406
	396	33.1632	17.3089	45.4393	0.673511	1.97523	0.327566
	395	33.1889	17.162	45.4016	0.672472	1.99922	0.328291
	394	33.3371	17.3849	45.3666	0.666516	1.96298	0.328965
	393	33.3724	17.3706	45.3865	0.665106	1.96528	0.328582
	392	33.3589	17.4941	45.0129	0.665645	1.94558	0.335857
	391	33.2856	17.468	45.0877	0.668579	1.94972	0.334388
	390	33.3943	17.6313	44.9531	0.664233	1.92402	0.337036
	389	33.1045	17.5966	44.8768	0.675891	1.92944	0.338545
	388	33.4219	17.4883	44.8516	0.663135	1.9465	0.339045
	387	33.3916	17.615	44.8204	0.664341	1.92656	0.339665
	386	33.3602	17.6156	44.5189	0.665593	1.92647	0.345713
	385	33.3271	17.4973	44.288	0.666916	1.94507	0.350414
	384	33.2156	17.7189	44.0515	0.671395	1.91044	0.355293
	383	33.4061	17.7211	43.9279	0.663763	1.9101	0.357868
	382	33.5644	17.7042	43.7596	0.657496	1.91271	0.361404
	381	33.4313	17.6553	43.6437	0.662761	1.92029	0.363859
	380	33.5124	17.656	43.6382	0.659547	1.92018	0.363976
	379	33.6787	17.7467	43.6138	0.653011	1.90616	0.364495
	378	33.7576	17.939	43.5758	0.649936	1.87692	0.365305
	377	33.696	17.715	43.6066	0.652336	1.91104	0.364648
	376	33.6681	17.8973	43.9112	0.653426	1.8832	0.358218
	375	34.0276	17.8097	43.9776	0.639533	1.89651	0.35683
	374	34.0176	18.1343	43.9363	0.639915	1.84788	0.357693
	373	34.0099	18.0575	43.8576	0.64021	1.85922	0.359341
	372	34.3752	18.0976	44.0162	0.626413	1.85329	0.356026
	371	34.0994	18.0523	44.1415	0.636798	1.85999	0.353428
	370	34.2122	18.3294	44.3188	0.632528	1.8195	0.349783
	369	33.9705	18.058	44.2651	0.641718	1.85915	0.350884
	368	34.7034	18.3805	43.977	0.614298	1.81218	0.356843
	367	34.6135	18.0818	43.868	0.617591	1.85562	0.359123
	366	34.0434	18.1402	43.3797	0.63893	1.84701	0.369511
	365	34.2745	18.4144	43.0547	0.630183	1.80734	0.376587
	364	34.4157	18.1852	42.8856	0.624904	1.84041	0.380321
	363	34.5036	18.2059	42.7163	0.621642	1.83739	0.384095
	362	34.3836	18.4008	42.7047	0.6261	1.80928	0.384355
	361	34.1917	18.3095	41.9717	0.633302	1.82237	0.401137
	360	34.0272	18.2655	41.6204	0.639549	1.82873	0.409436
	359	34.4275	18.5091	41.4294	0.624465	1.79392	0.414019
	358	34.0359	18.1993	40.804	0.639217	1.83835	0.42939
	357	34.4709	18.2553	40.5322	0.622853	1.83021	0.436248
	356	34.2093	18.3274	40.2905	0.632637	1.81979	0.44244
	355	33.9132	18.5443	39.8167	0.643918	1.78897	0.454838
	354	34.0913	18.5019	39.3668	0.637106	1.79493	0.46694
	353	33.9274	18.1485	38.8374	0.643372	1.84579	0.481606
	352	33.8756	18.3303	38.1996	0.645367	1.81938	0.499912
	351	33.5847	18.2657	37.9605	0.656697	1.8287	0.506961
	350	33.9232	18.442	37.8265	0.643534	1.80341	0.510957
	349	34.122	18.5821	37.0086	0.63594	1.78367	0.53608
	348	33.7892	18.3355	36.5496	0.648709	1.81863	0.550752
	347	33.3606	18.4057	36.2206	0.665577	1.80858	0.561533
	346	33.1852	18.313	35.514	0.672622	1.82187	0.585465
	345	33.0019	18.3649	34.3875	0.680074	1.81441	0.625954
	344	32.8073	18.5552	33.9055	0.688088	1.78744	0.644214
	343	32.293	17.9876	33.7142	0.709788	1.86963	0.651626
	342	32.5795	18.3899	33.0241	0.697605	1.81083	0.679166
	341	31.9773	18.4717	32.3824	0.723496	1.7992	0.705961
	340	31.9354	18.682	31.8442	0.725338	1.76978	0.729366
	339	31.9824	18.7675	30.9634	0.723272	1.75802	0.769627
	338	31.9562	18.5692	30.6184	0.724423	1.78548	0.786097
	337	31.2918	18.391	30.3931	0.754322	1.81068	0.797076
	336	31.4011	18.6543	29.9784	0.749306	1.77362	0.81776
	335	31.4294	18.7973	29.3893	0.748014	1.75394	0.848246
	334	30.6854	18.3951	28.8819	0.782866	1.81009	0.875598
	333	31.0189	18.9108	28.5976	0.767015	1.73855	0.891386
	332	30.4846	18.6294	28.2677	0.792595	1.77708	0.910142
	331	30.3594	18.8423	27.8338	0.798733	1.74782	0.935546
	330	30.2041	18.8379	27.8024	0.806425	1.74841	0.937418
	329	30.0294	18.6233	27.8118	0.815182	1.77793	0.936857
	328	29.4636	18.369	27.2717	0.844327	1.81382	0.969761
	327	29.5893	18.7744	27.0528	0.837747	1.75707	0.983502
	326	29.7295	18.5557	26.6836	0.830479	1.78737	1.00723
	325	29.3523	18.3888	26.5392	0.850206	1.81099	1.0167
	324	29.4059	18.8724	25.9987	0.847369	1.74373	1.05317
	323	28.9038	18.6167	26.2621	0.874395	1.77884	1.03519
	322	29.1802	18.9691	26.1374	0.859392	1.73071	1.04365
	321	28.947	18.7712	26.1587	0.87203	1.75751	1.0422
	320	28.7229	18.5857	25.743	0.884386	1.78317	1.07099
	319	28.8062	18.5288	25.6156	0.879768	1.79115	1.08001
	318	28.0829	18.6637	25.6245	0.920857	1.77232	1.07938
	317	28.1496	18.8258	25.8139	0.916972	1.75006	1.06601
	316	27.5419	18.4982	25.5978	0.953125	1.79546	1.08128
	315	27.9679	18.9363	25.5106	0.927603	1.73511	1.08752
	314	27.8497	18.6022	25.5596	0.9346	1.78087	1.08401
	313	27.5435	18.833	25.5375	0.953028	1.74908	1.08559
	312	27.4168	18.6888	25.4952	0.960783	1.76884	1.08863
	311	27.5134	18.8823	25.2891	0.954863	1.74239	1.10358
	310	27.2262	18.7913	25.3389	0.972597	1.75476	1.09995
	309	27.4409	18.7622	25.51	0.959302	1.75874	1.08757
	308	27.2564	19.0212	25.4085	0.970714	1.72375	1.09489
	307	27.2861	18.8958	25.4388	0.968865	1.74057	1.0927
	306	27.068	18.9028	25.6932	0.98254	1.73962	1.07451
	305	26.8951	18.9139	25.5999	0.99355	1.73813	1.08113
	304	26.9179	18.5181	25.3546	0.99209	1.79265	1.0988
	303	26.8472	18.9731	25.6987	0.996628	1.73018	1.07412
	302	26.874	18.9916	25.7301	0.994904	1.7277	1.0719
	301	26.7066	19.1248	25.7073	1.00573	1.71003	1.07351
	300	26.9138	19.0777	25.936	0.992352	1.71625	1.0575
	299	26.7309	19.1881	26.0151	1.00415	1.70172	1.05204
	298	26.631	19.2626	26.2414	1.01067	1.69202	1.03659
	297	26.9017	19.3953	26.8076	0.993127	1.67492	0.999181
	296	26.4278	19.507	26.9545	1.02409	1.66072	0.98975
	295	26.6362	19.1492	27.0622	1.01033	1.70682	0.982907
	294	27.1149	19.5447	27.673	0.979579	1.65596	0.94518
	293	26.7541	19.3652	27.7428	1.00264	1.67878	0.940983
	292	26.7746	19.627	28.1032	1.00131	1.64565	0.919673
	291	27.3865	20.0398	28.2924	0.96265	1.59523	0.908721
	290	27.0387	20.254	28.6018	0.984395	1.56992	0.891151
	289	27.2789	20.2908	28.5504	0.969313	1.56562	0.894041
	288	27.331	20.4349	28.4424	0.966079	1.54897	0.900151
	287	27.7496	20.6368	28.8705	0.940576	1.52604	0.876224
	286	27.7055	20.5383	29.2974	0.943223	1.53717	0.853123
	285	27.9008	20.6227	29.7228	0.931567	1.52763	0.830824
	284	28.4646	21.0243	29.7535	0.898891	1.48332	0.829242
	283	28.2167	21.1474	30.0637	0.913084	1.47009	0.813454
	282	28.4142	21.102	30.0153	0.901755	1.47495	0.815894
	281	28.316	21.621	30.3769	0.907366	1.42067	0.797872
	280	28.7666	21.2913	30.4069	0.88196	1.45483	0.796398
	279	28.6303	21.681	30.5091	0.889553	1.41457	0.791401
	278	28.73	21.5775	30.4749	0.883991	1.42512	0.793069
	277	28.7205	21.7543	30.6002	0.884519	1.40717	0.786977
	276	29.11	21.9614	30.535	0.863173	1.38653	0.79014
	275	29.067	22.1584	30.69	0.865499	1.36727	0.782645
	274	29.1373	22.1586	30.8543	0.8617	1.36725	0.774791
	273	28.7584	22.1318	30.8046	0.882414	1.36985	0.777157
	272	29.0946	22.1654	30.6118	0.864005	1.36659	0.786416
	271	28.7534	22.1842	30.7113	0.882692	1.36478	0.781622
	270	28.4308	22.0293	30.7578	0.90081	1.37985	0.779393
	269	28.6768	22.4636	30.5522	0.886954	1.33814	0.789304
	268	28.3305	21.9124	30.7793	0.906535	1.39138	0.778365
	267	28.2135	22.2557	30.7977	0.913269	1.35789	0.777486
	266	28.3123	22.2547	31.1169	0.907578	1.35799	0.762428
	265	28.2172	22.2634	31.412	0.913055	1.35716	0.748808
	264	27.9999	21.9431	31.558	0.92572	1.38834	0.742174
	263	28.032	21.978	31.6244	0.923836	1.38489	0.73918
	262	27.7645	21.9392	31.8568	0.939683	1.38872	0.728808
	261	27.4235	22.2747	32.2767	0.960371	1.35607	0.710489
	260	27.4549	22.0356	33.0066	0.958443	1.37923	0.679882
	259	27.2794	22.3946	33.6732	0.969282	1.34465	0.653226
	258	27.2864	22.6523	34.2805	0.968847	1.32054	0.629958
	257	27.5095	22.2894	35.4949	0.955101	1.35467	0.586128
	256	27.6021	22.4346	37.0696	0.949467	1.34087	0.534162
	255	27.6428	22.6134	38.7881	0.947003	1.32415	0.482996
	254	28.1197	22.6025	40.0388	0.918711	1.32516	0.448983
	253	27.9194	22.9536	42.4468	0.930466	1.29308	0.390179
	252	27.7824	22.8017	43.9664	0.938613	1.30683	0.357064
	251	28.2756	23.3878	45.8004	0.909687	1.25481	0.320696
	250	28.7432	23.5505	48.7904	0.883258	1.24085	0.268744
	249	29.0752	24.3491	51.0563	0.865055	1.17521	0.234593
	248	29.5933	24.5	52.9723	0.837538	1.16332	0.208751
	247	29.6759	24.6493	54.6115	0.833248	1.1517	0.188616
	246	29.7525	24.7766	55.8716	0.829294	1.14192	0.174267
	245	30.1665	25.0518	56.4211	0.8083	1.12112	0.168299
	244	30.1339	25.381	58.6965	0.80993	1.09688	0.145322
	243	30.6066	25.6185	60.3571	0.786668	1.07981	0.130188
	242	30.5527	25.7475	61.9279	0.78928	1.07067	0.11703
	241	30.6278	26.2672	61.9445	0.785643	1.03485	0.116897
	240	31.2707	26.449	63.1471	0.755294	1.02268	0.107537
	239	31.3696	27.3825	64.7889	0.750748	0.962896	0.0956816
	238	31.5515	27.2763	64.9114	0.742468	0.969475	0.0948377
	237	31.9471	27.8504	65.5068	0.724823	0.934558	0.0908135
	236	32.0846	27.864	64.6658	0.718803	0.93375	0.0965352
	235	31.6549	27.9518	65.1524	0.737809	0.928553	0.0931934
	234	31.988	28.1759	65.9052	0.723026	0.915446	0.0881915
	233	32.4807	28.9296	65.5109	0.701779	0.872982	0.0907863
	232	33.1206	29.7302	64.3197	0.675237	0.830443	0.0989653
	231	33.1238	29.6094	63.2814	0.675108	0.8367	0.106529
	230	33.5907	30.4593	62.8119	0.656461	0.793831	0.110087
	229	32.919	30.5713	61.6594	0.683475	0.788377	0.119203
	228	33.0465	30.7914	60.2689	0.678252	0.777787	0.13096
	227	32.6455	30.3835	58.0312	0.694832	0.797548	0.151761
	226	31.8738	30.3576	56.1127	0.728056	0.798822	0.171627
	225	31.3823	30.4696	54.8344	0.750166	0.793328	0.186008
	224	30.5607	29.5939	53.9481	0.788892	0.837507	0.196557
	223	29.5465	28.9601	52.2681	0.83998	0.871314	0.217947
	222	29.4517	28.9646	51.2809	0.844953	0.871068	0.231426
	221	29.3708	29.016	48.7909	0.849225	0.868267	0.268736
	220	27.7507	28.3085	46.9306	0.94051	0.907796	0.300056
	219	26.4754	27.7288	46.6788	1.02092	0.941823	0.304544
	218	27.2376	27.1348	45.631	0.971886	0.978326	0.323901
	217	25.1654	26.2815	44.6395	1.11268	1.03389	0.343282
	216	24.2833	25.8411	44.3611	1.18044	1.06411	0.348919
	215	24.7172	25.6353	44.3418	1.14647	1.07861	0.349313
	214	23.974	25.0498	43.8675	1.20546	1.12127	0.359133
	213	23.0971	24.6803	44.3672	1.28026	1.14931	0.348795
	212	23.7457	24.6704	44.6371	1.22437	1.15007	0.34333
	211	22.5232	25.0103	44.9821	1.33255	1.12423	0.336464
	210	22.9259	25.571	45.8559	1.29557	1.0832	0.319652
	209	23.0786	24.919	47.5998	1.2819	1.1311	0.288424
	208	22.2911	25.4189	48.4917	1.3545	1.09413	0.273563
	207	24.1298	26.563	50.8209	1.19278	1.01513	0.237952
	206	23.5258	25.9879	50.0678	1.24296	1.05391	0.248985
	205	22.5095	25.9011	50.5595	1.33383	1.05993	0.241731
	204	23.1658	26.1724	50.4826	1.27418	1.04127	0.242853
	203	22.8194	26.1033	48.6256	1.30522	1.04598	0.271393
	202	21.1902	24.6969	47.6965	1.46553	1.14803	0.286777
	201	19.0523	23.5506	44.3842	1.71962	1.24084	0.348448
	200	17.9991	20.6847	42.8639	1.86791	1.52067	0.380802

## Sheet: 耐久性
700C 24h light無し
	Conversion										Yield
	Ta2O5		TaC			Al2O3					Ta2O5		TaC			Al2O3
	CH4 conv.(%)	CO2 conv.(%)	time	CH4 conv.(%)	CO2 conv.(%)	time	CH4	CO2		time(min)	CO yield	H2 yield	time(min)	CO yield	H2 yield	time(min)	CO yield	H2 yield
60	66.1249	43.5454	60	84.1259	87.0002	60	94.2469	95.5352		60	53.1355	55.815	60	83.0677	85.75	60	92.0507	97.39
180	63.1009	54.4957	120	82.5894	86.3408	120	93.6788	95.566		180	50.5881	49.125	120	81.4361	83.685	120	92.0604	97.055
300	61.9534	53.7325	180	81.6072	85.6772	180	93.5489	95.4999		300	50.6244	47.19	180	80.8	82.355	180	91.5138	97.225
420	61.0756	53.1589	240	81.082	85.3145	240	93.3898	95.3102		420	50.4287	46.045	240	79.5752	82.31	240	91.2789	95.945
540	60.5639	53.1986	300	80.3624	84.8735	300	92.9288	94.9969		540	50.3602	45.715	300	79.5249	80.895	300	90.9531	95.11
660	59.8908	51.853	360	79.6882	84.7374	360	91.5977	93.6425		660	49.9198	45.1	360	80.031	79.995	360	88.6378	93.8
780	58.9542	51.3897	420	79.2894	84.0862	420	91.9613	94.1587		780	49.5311	43.365	420	78.9657	79.92	420	88.9091	94.185
900	59.3077	50.803	480	78.8551	84.1316	480	89.1887	91.4718		900	49.5395	44.065	480	78.7168	79.14	480	86.6162	90.84
1020	59.1651	51.5	540	78.2619	83.773	540	84.4161	86.129		1020	49.3424	44.065	540	78.4358	78.46	540	80.0646	85.56
1140	59.3388	50.6485	600	77.9701	83.3814	600	77.5981	78.7126		1140	48.6657	43.035	600	77.7297	78.27	600	71.75	77.04
1260	58.6595	50.803	660	77.5519	83.0476	660	71.6405	71.4065		1260	49.1788	43.025	660	77.6277	77.52	660	61.2809	69.095
1380	58.8859	51.0015	720	77.1727	82.8044	720	69.3354	68.8211		1380	49.3158	43.35	720	77.4431	77.275	720	60.3441	65.92
	67.5827		780	76.8453	82.5942	780	67.9588	67.9829					780	77.2096	76.925	780	59.9275	64.86
			840	76.4141	82.487	840	67.4751	67.374					840	77.5298	76.48	840	59.1166	63.515
			900	76.2099	82.4252	900	67.553	66.9064					900	77.0335	76.4	900	58.089	64.095
			960	75.9636	82.2521	960	67.0303	66.7476					960	76.7552	75.81	960	58.4916	62.995
			1020	75.6524	82.0213	1020	66.9102	66.5358					1020	76.6839	75.46	1020	58.1435	62.385
			1080	75.5065	81.7657	1080	66.803	66.3858					1080	76.0059	75.645	1080	57.9324	62.755
			1140	75.1078	81.3494	1140	66.4686	66.3902					1140	76.1457	74.74	1140	58.1435	62.785
			1200	74.9554	81.37	1200	66.4621	66.3152					1200	75.6116	74.715	1200	57.7576	62.69
			1260	74.6831	81.0279	1260	66.0368	65.8387					1260	75.4969	74.23	1260	58.103	61.745
			1320	74.44	80.8342	1320	66.1017	65.9711					1320	75.2411	74.675	1320	57.6709	61.945
			1380	74.3719	80.9702	1380	66.3258	65.9975					1380	75.3879	73.97	1380	57.1802	62.365
			1440	74.3266	80.6323	1440	66.066	65.7813					1440	74.8133	74.21	1440	57.341	61.27

## Sheet: コーキング量 
	Ni@TaC	Ni@Al2O3	Ni@Ta2O5
	2.54	14.9	19.6

[truncated: 13 more sheets: Ni@TaCTGDTA, Ni@Ta2O5 GTDTA, Ni@Al2O3 TGDTA, 耐久性500C3day, Ni on TaC SIMS, bare TaC SIMS, sole gas Ni@TaC, sole gas Ni@Al2O3, sole gas Ni@Ta2O5, XPS O1s , XPSTa4f , Ta4f メタン反応後　分割, Ni32p]
